# Supplementary material for: Identification of structural and regulatory cell-shape determinants in Haloferax volcanii
Source: Nat Commun. 2024 Feb 15;15:1414. doi: 10.1038/s41467-024-45196-0 (PMC10869688; doi:10.1038/s41467-024-45196-0)
Supplement: Supplementary file 10 — Source Data [file 41467_2024_45196_MOESM10_ESM.xlsx]

## Sheet: Figure3
Early log shape quantification (aspect ratio)					Late log shape quantification (aspect ratio)					Motility halo quantification (mm)
Wild type (H53)	∆rdfA	∆sph3	∆ddfA		Wild type (H53)	∆rdfA	∆sph3	∆ddfA		Wild type (H53)	∆rdfA	∆sph3	∆ddfA
3.93516	2.28341	1.37125	5.02086		1.12852	3.1366	1.54381	1.94273		24.5	2.47	2.24	27.22
8.41094	2.13553	1.87589	2.60382		1.83839	2.16059	2.10295	4.76295		23.53	2.57	2.28	30.81
8.0835	1.57182	1.57532	4.61902		5.00861	1.69288	1.63474	6.92251		19.78	2.73	1.94	22.57
5.72029	1.76854	2.18151	5.71631		2.18137	1.46583	1.60062	3.58146		18.09	2.73	2.06	21.85
9.71326	1.16562	1.66842	4.8519		1.2539	1.88048	2.86229	2.99343		23.46	2.82	1.94	30.66
6.3709	1.89884	2.37072	5.07312		1.55348	1.39781	2.18724	4.5127		25.13	2.42	1.27	30.73
4.58992	1.49004	2.55054	4.92166		1.05494	2.47827	1.73282	5.124		23.21	2.73	2.84	30.09
3.23644	1.39195	1.54424	6.0889		1.45726	1.11967	2.24845	3.58304		23.69	2.17	2.47	30.18
6.1225	1.1914	1.764	4.93587		1.22239	1.80849	2.23733	1.69108		28.09	3.03	2.78	31.46
7.68135	2.30994	3.37016	3.78597		1.28533	1.70604	1.62685	5.68163		24.97	2.24	2.28	25.38
4.90406	2.03706	1.40218	4.59296		1.40571	1.65273	1.89883	3.38629		25.93	2.88	2.6	30.42
5.71347	1.95415	2.04413	1.93979		1.72838	2.25912	2.16127	5.34304		24.73
5.93918	1.80733	4.08782	5.34348		1.5391	1.34154	2.26576	3.96865		25.77
4.3281	1.35979	1.52562	7.09898		1.2992	2.69422	1.55177	6.1967		24.81
5.40945	1.29394	1.90771	5.38027		6.69037	2.89592	1.63578	3.59062		24.26
4.92134	1.47795	2.05856	1.24575		1.72339	1.71843	1.97801	2.62483		26.73
4.32747	1.98679	2.18459	3.10293		1.55519	3.43682	1.70111	4.08469		24.89
6.16245	1.28732	1.4577	1.75582		1.41163	3.91869	2.12544	2.15414		23.53
6.6712	1.49836	1.64196	3.70945		1.3091	3.27627	3.22645	5.00234		23.46
4.6959	1.41717	1.76411	6.51009		1.74816	1.91711	1.50232	3.07777		24.5
6.96652	1.80118	1.58284	8.69561		1.87118	1.62362	2.54591	5.26115		25.62
4.96101	1.93607	1.59413	8.34971		1.66729	1.27278	2.49007	2.5328		24.65
5.52703	1.90789	2.44191	2.28546		1.63078	1.55937	1.52729	3.4627		18.09
2.37516	1.667	2.01938	3.14046		1.62655	1.45021	2.77358	4.66892		16.65
3.70747	1.80597	1.24602	5.62305		1.49539	1.24328	1.95595	6.47185		13.94
4.41722	2.00902	1.8514	3.88016		1.25971	2.22846	1.49905	2.9781		14.6
3.92564	1.93707	3.72174	7.69782		2.08405	1.27105	3.62122	3.09757		18.88
4.73618	1.18623	1.43964	4.65796		1.26123	1.50789	1.2691	1.57012		7.96
5.65541	1.36102	2.03041	3.92172		1.78924	1.72992	1.73159	2.46158		20.39
3.81906	1.80103	1.33672	4.76139		1.31806	1.262	1.70959	4.48766		24.49
5.8745	1.1529	1.2193	7.31745		2.85416	1.86406	3.54185	2.18222		20.09
5.58935	3.68865	3.0388	5.55648		1.50325	2.60135	3.01526	6.27243		24.55
6.41222	1.33574	1.46038	6.08955		1.81312	1.55708	1.42512	5.27878		21.53
3.8929	1.75098	1.54731	4.07427		4.79265	1.08253	3.71757	3.31723
5.7078	2.28262	1.0527	2.67563		1.19065	1.9106	2.02885	9.88485
2.91884	2.38491	2.08775	5.04081		1.67766	2.22797	1.30988	5.21718
5.11462	2.19731	1.5668	2.65546		1.16843	1.63549	1.85439	1.53714
2.40278	1.44586	1.49851	2.96322		1.51281	1.58042	3.7171	6.77065
4.67126	1.43354	1.95513	6.90857		1.26456	2.6213	1.48027	3.57157
6.42556	1.1625	1.65776	3.92044		1.76853	2.30243	1.52979	2.69935
3.01535	1.20762	1.30665	3.92862		1.42468	1.4289	1.62522	4.60563
5.47655	1.72018	1.42573	5.23108		2.13267	3.29608	3.03861	7.77014
3.03633	2.07938	1.75379	6.23378		2.11898	2.45597	2.04923	5.65692
3.70325	1.44026	2.86664	7.02014		1.23545	3.2536	1.52374	3.73843
6.93051	1.29508	5.05154	4.58005		1.68367	1.51904	2.04053	3.95038
4.55614	3.42495	1.32863	4.63276		1.33742	1.61644	3.20104	2.54409
6.58267	1.84624	1.31735	4.23506		1.58008	2.06223	2.35271	2.62658
2.08949	1.44225	1.43351	7.5088		1.13574	1.09236	2.18373	6.3739
6.88021	1.81478	2.01502	4.49968		1.41932	4.08461	1.52951	5.844
4.81919	1.56388	2.44558	2.76007		1.14165	3.03727	1.29222	9.21806
3.40248	1.24428	1.07411	5.49853		2.01497	2.03315	1.61065	6.38649
5.23469	1.85646	2.99882	3.09106		1.79695	2.07573	1.04292	4.7521
6.2277	1.95362	1.20971	5.58442		1.20928	1.59873	2.4527	6.94188
8.02654	1.76795	2.40029	5.27269		1.15768	1.4472	1.12741	6.21513
5.83496	1.25649	1.62635	5.05057		1.82585	1.44047	1.43232	5.13313
2.58044	1.24331	1.5183	3.98195		1.23228	1.19803	1.82537	5.017
2.81296	1.85242	1.30915	11.0494		1.37022	1.63245	1.98728	4.42467
2.64706	1.21425	1.67847	5.78737		2.27566	1.84629	1.26683	3.60202
3.69128	1.18048	2.2041	5.14971		1.38551	2.62837	1.42754	5.01663
8.26111	1.89668	1.23328	2.44649		1.98706	2.45055	1.35804	2.40146
1.34115	1.29679	1.5072	2.3149		1.39942	1.91011	1.79366	5.44189
3.76217	1.72691	1.49533	4.99549		1.59425	4.31151	1.62233	3.92063
7.16949	1.49229	1.79282	3.93583		1.28077	2.19568	1.8127	6.84039
5.49089	2.14349	3.11998	2.02824		2.46701	1.49989	1.175	2.32771
5.08785	1.58477	1.30413	6.77348		1.39204	3.05074	1.89789	2.22109
1.91097	1.58638	1.36751	7.68207		1.8313	2.46749	1.96212	4.02789
4.57692	1.41292	3.10641	7.01058		1.47507	2.00478	1.87318	5.65164
2.90221	1.34071	1.64622	5.18874		2.28429	1.78999	2.30185	5.61548
5.56046	1.29018	1.39574	4.49628		1.74958	1.67743	3.14105	3.47811
3.11418	1.71235	1.43305	5.0356		1.14603	2.13953	1.49302	1.33223
5.26233	1.6137	2.12128	4.03422		1.87425	1.4674	3.23993	4.60748
2.75451	1.73929	1.38928	6.51115		1.40609	1.54426	1.39224	6.69863
4.0115	2.31308	1.79416	2.77649		1.62638	2.27097	1.33247	7.87175
5.01785	1.51862	2.21641	7.42207		1.44533	2.61789	1.29696	4.56768
4.46458	1.43564	2.34836	6.24227		1.23239	2.305	1.58026	3.07435
2.86107	1.77619	1.39707	4.24068		1.26754	2.64272	1.93377	6.78823
5.42801	1.21779	2.45605	4.73394		1.8567	3.37402	2.26277	6.30209
3.42974	1.13121	1.14332	3.36632		1.99492	3.00975	1.9016	2.24258
6.51438	1.76858	1.47765	6.36768		1.47677	1.26404	1.6071	6.91146
5.82074	1.20281	2.40639	3.51473		1.55112	3.65414	1.73979	4.33772
5.2188	1.49214	1.85326	10.2104		1.945	1.4193	1.11939	7.61542
3.55356	1.90391	1.5904	4.85953		1.30867	1.96974	2.42742	4.45885
2.03649	1.28284	1.48099	5.21304		1.62903	1.09855	1.92971	3.84076
2.84489	1.17713	2.47299	3.62279		1.96108	2.58394	1.46979	5.15524
2.25501	1.05111	1.2823	4.6666		1.20533	1.85606	2.35005	4.55162
6.48637	1.20964	1.20829	5.59678		1.28753	3.35979	1.60401	2.62577
4.09391	1.4467	2.99489	7.08389		1.3131	1.99286	2.24715	2.17553
4.07348	1.57003	2.35175	5.86402		2.32977	1.21013	1.67027	1.39867
4.25533	1.85051	2.9376	5.77821		2.07004	1.66356	1.41021	4.70326
3.85771	1.34015	2.20441	4.97252		1.42163	1.31297	1.57421	7.03827
3.90836	1.34954	1.94412	4.69189		1.61994	1.78505	2.2201	6.72215
2.26116	2.00764	2.14218	6.60321		1.77234	1.54784	1.96569	5.25235
2.39766	1.28594	2.68138	4.29167		3.60571	1.28562	1.75356	7.0337
4.41035	1.42267	2.33934	6.96579		1.39064	1.56033	1.44551	2.51591
5.33724	2.2203	1.38144	5.11219		1.62988	1.22874	2.50901	2.51936
5.01397	1.44508	2.4331	7.39189		1.41926	3.64184	1.25969	3.43688
2.50495	1.65947	2.07551	8.14556		1.13726	2.79703	2.28183	5.4869
4.25652	1.36184	2.02902	5.53574		1.02066	1.33341	1.93695	7.02942
6.47734	1.22815	2.41219	4.04218		2.07255	2.95764	2.06526	8.45525
6.55357	2.3229	3.93529	5.114		1.77386	1.29987	1.18728	3.85101
4.65818	1.32376	2.37315	1.77694		1.1749	1.90422	1.51986	6.05208
2.54929	1.18694	2.67169	6.08854		1.97581	2.45187	1.77497	5.38461
2.7927	1.18903	1.47477	5.38794		1.28394	2.85403	1.80176	4.80944
2.51007	1.5123	1.68245	4.15329		1.44079	1.61878	2.99233	4.17865
4.9856	1.38867	2.23588	7.39665		1.14673	1.78866	2.53451	5.36104
4.50517	1.80926	1.96729	5.11911		1.29689	2.49246	1.7886	8.9362
3.70255	1.18306	1.4942	6.30863		1.42359	1.56469	1.93068	4.98497
9.53646	1.43416	2.01412	7.84795		1.15546	2.87355	1.74062	3.19433
6.97677	1.18105	1.38134	6.39299		2.51846	3.7927	1.78673	6.19419
6.8679	1.16734	1.86835	4.09606		1.46248	2.5382	1.35666	2.17892
4.11972	1.81823	1.43029	3.54782		1.05702	1.79729	1.25694	3.41277
3.36423	1.41583	2.02346	2.99347		1.60841	1.73243	1.4392	3.76593
6.00657	1.66201	2.005	5.20657		1.12641	1.50824	1.34819	2.5044
2.5576	1.52167	1.43947	4.85137		6.14315	2.09263	2.126	2.66175
6.22397	2.27728	1.32485	3.59044		1.4086	1.69877	1.22772	2.25925
4.97692	1.26549	1.93247	4.34202		1.09571	1.07452	1.74689	2.64022
2.58127	1.4782	1.95828	4.44292		1.4339	1.8927	1.85215	1.95637
4.12335	1.1622	1.35095	5.93915		1.84005	1.52013	1.19366	6.98039
9.12727	1.53239	1.47666	6.34839		1.23757	2.11906	1.47407	5.12518
4.43895	1.92507	1.98122	5.86551		3.0423	2.39859	1.82702	2.39748
5.85567	1.56206	1.92102	5.93714		1.61724	1.99871	2.62983	2.03314
4.19166	1.94165	1.36568	4.26199		1.75082	1.93076	1.31881	6.1251
2.32968	1.45128	1.63596	6.68498		1.67323	1.36111	1.46102	2.64082
3.83342	1.15648	2.46595	3.7228		1.01645	2.61991	1.4981	2.48309
6.26089	1.204	2.24214	6.85424		1.62288	1.93096	3.03417	5.18652
3.14636	1.57364	3.88351	4.4875		1.71527	1.47817	1.76615	3.07106
3.32667	1.81387	1.36379	1.86269		1.96649	2.24381	2.34752	4.35031
2.64146	1.49175	1.56184	2.78114		1.16235	2.0132	2.12903	5.2879
5.67288	1.13736	2.16561	5.5431		1.36396	1.30673	1.35687	1.33637
3.26615	1.34365	2.27276	4.72175		2.0385	2.55339	1.53164	4.04073
4.70489	1.56513	1.8412	2.65528		1.72903	1.72349	1.77761	9.15989
2.40739	1.92295	2.13029	2.10004		1.8962	1.74915	3.25795	6.32592
6.0408	1.75237	1.4228	2.81135		2.85194	1.89757	1.94823	3.95923
5.21747	2.02968	2.39463	5.31899		1.51441	2.7452	1.66628	2.71634
3.89135	1.15656	2.06033	3.40466		1.69241	1.64628	2.39637	7.76859
7.19474	1.35432	1.08238	4.617		1.56327	1.73054	1.56129	4.14694
3.81011	1.34044	1.80016	2.60377		1.22371	1.57189	2.63528	2.70984
2.23083	1.27283	1.37361	4.95264		4.17995	1.65271	1.8764	2.12091
4.40879	1.18786	3.31873	3.14524		1.39082	1.47623	2.0444	5.57063
6.6534	1.48195	1.78184	4.26262		2.13572	1.67934	2.30434	6.06287
3.33841	3.02907	1.92698	2.66348		1.77935	1.51834	2.42333	5.31632
3.17543	1.25101	1.15106	9.63462		1.57478	2.47623	1.78827	6.66688
6.80765	1.21366	2.68645	2.32789		1.42927	3.07755	1.76842	5.9935
3.81678	1.1045	2.10595	4.61066		1.8888	1.35607	1.9747	3.65936
5.7185	1.30401	2.74633	2.41807		2.08028	2.44534	3.04526	5.84547
5.68723	1.17769	3.66686	9.42952		2.0178	1.15359	2.72169	2.99213
3.46343	1.43889	1.94399	2.29037		1.10859	2.3436	1.51785	3.19806
5.31026	2.24055	1.7904	4.72121		1.14592	1.46171	1.76198	3.44443
2.05434	1.43013	1.1771	2.47869		2.08291	1.30552	1.80232	7.12461
7.62324	1.43475	1.84326	3.69559		1.18554	2.84888	1.50183	3.5136
5.23266	1.51272	1.69705	3.42774		1.12526	2.51636	1.98929	2.58604
2.89225	2.31279	1.47976	7.04649		1.34952	1.72675	2.191	2.01007
2.94328	1.64188	1.34304	4.74662		1.68676	1.06369	1.53967	6.53786
5.64853	1.34377	1.11225	4.53752		1.94235	1.13336	1.61076	5.11875
5.68135	2.19386	2.12324	5.31366		1.36499	1.652	2.38251	3.48884
4.10553	1.348	1.56263	4.6044		1.3142	1.48579	1.18585	5.47337
4.89693	1.48012	2.09251	6.00444		1.41639	1.38393	1.53378	5.165
5.12991	1.59031	1.92353	4.01312		1.17023	2.77499	2.11178	2.02319
2.45879	1.83924	1.28114	2.86004		1.35476	1.81614	1.65315	5.55311
6.77924	1.81746	1.29998	3.02118		1.89625	1.59418	2.23066	4.47566
4.07191	1.53609	1.69845	5.57396		1.92897	2.18211	1.07208	6.01621
5.48948	1.20507	1.97036	4.64701		1.47015	1.83093	1.06147	3.18884
5.48251	1.79755	2.48911	4.5474		1.27975	1.78469	1.30298	6.175
4.08175	1.4192	1.81371	5.20402		1.44408	1.49296	1.32788	5.00377
9.77676	1.17297	2.26862	5.7959		1.0909	2.19355	2.07552	7.04372
4.58887	1.24575	1.94999	5.0101		1.38324	2.21645	1.37856	2.55845
3.78436	2.1889	1.13781	6.55043		1.49078	1.43255	2.53864	3.92599
3.80437	1.41831	1.91044	6.6815		1.41348	2.46783	4.32254	4.62452
8.6655	1.46723	1.365	4.77268		1.51047	2.84983	2.50983	6.08029
2.71519	1.46441	2.2981	6.52398		1.3751	1.23216	1.93039	4.73057
6.92204	1.25477	1.47858	6.10194		1.23192	2.02029	3.2532	3.31227
7.07511	2.26091	1.55219	5.1018		2.11357	2.29833	3.33291	5.7665
6.53256	1.83467	1.18946	4.83591		2.33916	1.34458	1.3018	1.67182
4.26634	1.52387	1.41518	5.00057		1.70325	1.4744	2.93278	3.91124
5.45353	1.08204	1.58675	4.89993		1.59658	1.77174	2.30486	5.00279
3.03225	1.75377	2.21314	5.25321		1.32514	3.50879	2.51511	2.60133
6.6359	1.59739	1.18864	10.609		1.9174	1.80041	1.45494	3.62578
5.98899	2.51621	1.33226	5.36697		2.31198	2.02936	1.25094	2.04648
3.18428	1.95777	1.443	4.86308		2.62431	3.10606	1.32098	3.64189
5.36332	2.08094	1.18968	4.74035		1.32026	2.25159	2.38619	8.18392
5.53876	2.24776	1.60146	5.18208		1.40448	1.34552	1.60932	3.84764
5.20908	1.35874	2.1725	4.43842		1.68745	1.88425	1.57974	2.13344
1.68548	1.53731	2.02218	7.38738		1.29573	1.76186	2.44172	3.80403
6.7366	2.14614	2.75016	2.80977		1.14585	1.35676	1.45657	3.1796
6.6808	1.66205	2.31567	2.39993		1.74565	1.74766	2.2756	4.66818
5.40608	3.01746	1.10985	4.16642		1.45355	2.06395	1.67848	2.83589
2.97936	2.44167	2.63513	5.64501		1.41701	2.65349	2.92235	5.78412
3.0027	2.03905	2.56657	1.4919		1.42922	1.25347	2.98035	4.0371
4.18574	1.07846	1.51686	5.62049		2.35104	1.23644	3.70825	1.96452
3.27789	1.66121	1.5303	12.2586		1.40586	2.5546	1.76464	4.00392
6.18621	2.31927	2.57583	6.0716		1.72304	2.00225	2.51398	2.55529
2.8549	1.92579	2.00955	4.44897		2.39419	1.61775	1.90777	4.97516
3.33862	2.14238	1.73876	5.13132		3.72	1.61427	1.43458	3.51427
8.53885	1.82307	1.80764	5.26834		1.2503	1.80047	1.23509	4.96413
5.46163	3.12111	2.43296	6.89673		1.26614	1.64585	2.09681	1.86692
4.76124	3.91336	2.36789	4.8678		1.47158	3.17805	2.59761	2.92051
3.65862	1.20054	2.4716	5.82147		1.52781	2.11044	1.99463	2.97903
5.50179	2.05863	1.28903	5.69968		6.31022	2.07587	1.58822	4.67603
5.10542	1.46586	1.42885	6.22404		1.22804	1.94387	3.79429	7.60865
2.65673	1.88334	1.69008	4.34829		1.33117	2.80453	2.30761	4.28706
3.20287	1.63437	1.49153	6.96656		1.4223	1.70797	3.8265	1.89947
5.09643	1.34583	1.9784	4.87392		1.63772	1.34099	1.3828	6.32908
7.01501	2.03637	1.43823	2.84748		1.5974	1.43288	1.26675	3.15775
2.64271	1.90908	1.93114	4.7598		1.18975	1.20413	2.75022	2.4701
5.10159	2.73686	2.14116	5.13842		1.29019	1.56737	1.96264	6.75849
2.59915	3.00802	1.8526	4.4574		1.17791	1.93831	1.20427	6.13285
4.30155	1.17252	1.11178	8.97675		1.34329	2.26079	1.74327	4.37355
4.73411	2.53755	2.4963	6.48619		1.31184	1.9579	2.18883	3.52648
8.10888	1.71261	1.50255	6.01645		1.43493	1.69315	2.56168	5.9516
6.01235	1.41554	1.12778	4.33331		2.00031	1.46999	1.4276	3.41321
1.71378	1.72875	1.37855	2.82491		2.77512	2.62415	1.04485	3.94523
3.80675	2.12864	1.5037	8.63285		1.17451	1.93686	1.93934	5.60852
3.16226	1.18587	2.8803	4.89426		1.40233	1.26551	2.86366	3.45671
3.67783	3.49102	2.01724	4.64285		1.15859	1.49636	2.54181	4.4283
6.86211	1.56401	1.83377	7.37627		3.1325	2.39717	1.95503	6.36422
3.38024	2.04379	2.36446	4.71523		1.43781	1.29637	2.38733	3.94678
7.16173	2.20171	2.17366	5.52722		1.78508	2.43873	1.97823	3.0517
7.48767	1.65141	1.65931	3.86456		1.71135	1.68085	1.69009	6.26531
6.30939	1.38863	2.73416	7.6382		1.58875	1.44305	1.34823	4.02312
1.87586	2.5212	2.79371	3.81538		1.45107	1.35216	2.79722	2.45952
4.01476	4.76054	1.25437	5.96891		1.30195	1.79617	3.92051	5.90517
8.83325	1.37656	1.13248	6.40721		1.62757	1.51754	2.89985	3.69086
4.20189	2.49679	1.73227	6.84586		1.50345	1.85487	1.60995	3.26895
3.9678	1.11265	1.98027	4.33724		1.49298	4.0611	1.28038	5.02528
3.14901	2.17235	1.9067	4.87141		1.21423	2.20503	1.34411	3.33185
2.27731	2.2805	2.66225	2.53424		1.07347	2.12975	1.48753	6.41124
1.99835	1.19205	1.49209	7.17033		1.35281	1.73681	1.87823	7.18889
3.88033	1.9525	1.8762	5.68054		1.27061	2.50875	2.04989	5.651
3.60223	2.56345	1.39409	2.60495		1.6035	1.0623	2.6108	6.29265
3.73403	1.25747	2.67032	4.59658		1.83674	1.67083	1.55748	8.38872
4.95257	1.46697	2.33094	7.62219		1.76379	2.38848	1.08506	3.28645
2.79454	1.36898	1.56112	7.43254		1.46113	2.3239	1.31239	4.46375
3.13436	1.65278	1.66794	6.00968		2.56063	1.75172	3.06555	3.87313
2.94085	1.92279	2.24822	5.08925		1.66303	1.22121	2.68425	5.066
4.88258	1.73752	1.8232	6.0409		1.20449	1.84886	1.64892	9.80029
4.70323	2.58691	1.26758	5.59885		1.73519	1.6412	1.51598	2.53291
4.79032	1.18779	1.52548	4.21018		1.27386	1.90622	2.19874	3.98337
2.92391	1.6084	2.55696	7.78039		1.19412	1.68826	1.86769	8.72024
4.6024	1.29013	1.55414	4.54609		2.73749	1.67108	1.62525	5.96879
3.31613	2.26585	3.13032	2.72659		1.22742	4.44331	1.61255	2.66403
6.27148	1.55117	2.28333	5.16036		1.86238	1.35629	1.98667	6.15875
1.88061	2.48592	3.55132	7.65563		1.5196	2.01916	1.44287	3.04043
5.9169	2.53465	1.35636	3.05464		1.61402	1.62481	1.65871	5.39006
3.06726	1.32893	1.33446	5.55488		3.13306	2.08598	1.28849	6.01591
8.7532	1.24889	2.55305	5.35836		1.39877	1.67508	1.38166	3.21459
2.41545	2.83001	2.87883	4.11468		1.24094	2.04865	1.93855	5.16986
6.74931	1.62987	1.56838	6.42189		1.20824	1.22896	1.38954	2.68051
4.26061	1.56254	1.77614	5.8725		1.12698	1.3432	2.45516	5.1327
3.86967	2.1541	1.56002	4.24489		1.55342	2.8883	1.25839	2.83159
4.2534	1.06608	2.83154	7.29315		1.19976	1.48714	2.69327	7.46608
3.1445	1.39889	2.13379	4.27677		2.50037	2.06299	1.82445	2.83255
1.55541	1.56704	1.61369	2.90548		1.9464	1.92805	2.69812	3.52963
5.40197	1.57947	1.44734	6.9124		2.0061	1.27319	1.39815	3.70234
3.05317	1.3413	1.83923	4.59303		1.21247	1.26436	2.32925	3.1548
2.54115	2.24426	2.2622	6.21319		1.18668	1.6051	2.08754	4.83294
6.07494	2.06566	2.1104	1.51665		1.28514	2.01293	2.10382	2.29745
3.06363	1.17864	2.61545	5.73645		3.12543	2.13259	1.29794	4.91086
3.20776	1.79697	1.39909	7.27837		1.19088	1.61584	3.07356	2.14231
2.9073	3.00304	1.98531	7.00286		1.10025	1.50679	2.63895	5.13903
1.54369	1.36568	1.14103	5.4071		1.47079	1.24377	2.20272	3.77987
2.9707	1.65726	1.54178	5.7474		1.87441	1.69529	2.61403	7.19464
4.71758	2.01974	2.45496	4.6833		1.1689	1.93276	2.57395	4.64846
5.21614	1.57161	2.14394	9.15874		1.98792	1.59373	1.30108	2.6398
5.66078	1.8555	1.23839	4.46355		2.007	1.91066	1.36679	4.58007
4.73293	1.11975	1.54553	7.63448		1.32053	1.36906	1.88468	3.65082
3.41746	1.07423	2.04129	1.0839		1.56159	1.9263	1.82442	3.02972
4.17743	1.08472	2.40487	6.43622		1.34585	1.43435	1.95271	7.97354
4.58404	1.94431	2.28825	5.0585		1.42347	1.29908	2.15155	2.61377
5.8834	1.24803	1.09915	4.9026		1.26011	1.6076	1.96217	3.89584
3.61426	1.31463	3.85597	6.05536		1.71509	2.26799	1.41066	4.31234
3.44194	1.71432	2.46629	7.52587		1.80973	3.09201	1.99317	4.55525
7.39362	1.11682	2.4071	6.27167		1.28443	2.12652	2.55536	6.06603
4.42906	1.62464	1.93588	6.85183		1.16409	1.25871	1.13365	5.49963
5.5622	2.18525	1.5749	6.56953		1.31971	2.29072	1.50984	3.39271
5.99023	1.43072	1.91701	5.68974		1.46941	2.03956	1.51602	7.38665
2.07335	1.66757	1.67551	6.36331		2.11073	1.72151	2.66307	1.68212
1.82937	1.45206	2.19533	6.12306		1.30597	1.35736	1.91492	4.50317
3.34023	2.15996	2.2257	4.55435		1.42854	1.97647	2.66657	3.87858
2.71453	2.75905	2.55431	4.68844		1.68275	1.38908	1.91646	4.40857
3.7909	2.34918	1.99421	4.38792		1.40325	1.46413	1.60709	1.81882
3.67984	1.78389	2.77099	5.09411		1.31883	1.7875	1.86585	5.15827
5.70882	1.17715	3.22582	2.20286		1.19395	1.5782	2.61108	3.68565
2.78659	1.0753	1.18002	4.26168		1.59401	1.2742	1.30481	5.27515
3.39704	2.77744	1.58803	3.882		1.45822	2.66054	1.57088	6.19706
4.00681	1.68836	2.97484	5.08333		1.75737	1.35856	1.37712	5.01813
1.58481	3.31692	3.01463	4.6611		1.22734	2.24582	2.15672	2.58385
2.54888	3.52625	2.42798	6.33607		1.24115	1.40487	1.79036	2.97233
2.17279	3.47523	1.9361	5.76458		1.19554	1.71573	2.73401	4.81755
2.18034	2.13324	1.37902	2.20981		1.461	2.14889	1.46457	3.28854
5.53783	2.18285	1.93741	1.96412		1.14869	2.10084	2.41525	2.99496
6.04633	2.17538	1.41809	2.82114		1.83142	1.66283	1.59186	2.93749
6.38768	4.22471	2.58082	6.09485		1.08329	1.40715	1.51308	4.80064
5.65976	1.80657	2.43447	6.15475		1.9434	1.36201	1.21124	4.97564
5.72578	2.78503	1.6623	6.29647		1.14576	1.5542	1.86617	6.67089
4.083	2.12741	2.8934	3.72986		1.70956	1.9039	3.61345	6.72285
3.13931	1.39232	2.6609	4.48685		1.24219	1.69598	1.77835	2.43066
2.12684	2.07117	2.29084	3.0505		1.02374	1.58193	2.26352	7.46406
4.83671	2.54989	2.99675	10.0427		1.49461	1.65039	1.79094	4.50628
6.64857	1.96851	2.80901	2.27789		1.60536	1.58988	2.20408	4.53228
9.01483	1.93174	1.40562	5.16743		1.11601	1.6023	2.06441	2.36547
5.90239	1.37024	2.79558	6.38285		1.6776	2.48852	1.5011	3.00318
6.15159	1.12931	1.90207	4.24829		1.20828	1.52376	2.11858	3.15935
9.68268	1.84125	1.88114	5.68413		1.32353	1.58738	1.97783	3.12319
1.90965	2.1299	1.78839	6.33802		1.30294	1.94013	2.34888	2.20924
4.72014	2.20539	1.1775	5.32537		1.48792	1.27168	2.29953	7.56032
9.26967	1.40416	2.02338	6.89963		1.56366	2.09617	2.41913	5.59915
4.42476	1.31116	1.41716	3.71506		1.61166	1.86083	1.43978	2.24232
7.10806	1.31546	2.16262	5.10464		1.78535	1.53953	1.14975	5.11172
4.8345	1.20418	1.68987	5.31641		1.76029	2.53581	1.86369	2.82624
1.91804	2.25222	1.63921	3.20502		1.41277	1.24208	2.35675	1.94756
3.10269	1.69945	2.00224	7.48553		1.82397	1.89697	1.24237	1.44244
2.36474	1.86873	2.65567	7.43598		1.20024	1.61574	1.68893	3.90268
3.54381	1.73304	1.41831	7.15973		1.33553	1.7451	1.49103	2.40929
4.17773	2.3635	1.79192	6.91043		1.98822	1.29838	2.32987	5.11429
5.88319	1.61832	1.7839	7.45189		1.44092	1.22691	1.82657	2.46155
2.53418	2.29213	1.74581	6.71511		2.89089	1.40638	1.36261	7.31417
3.29335	1.39461	1.51249	4.03752		1.31197	2.05795	1.43235	5.25497
3.88291	2.6912	2.30476	3.61364		1.32923	1.28339	1.52378	2.71905
3.27006	1.83637	1.71208	2.40771		1.32482	1.38523	1.68101	6.88769
5.52669	2.06269	2.35812	3.19668		1.65051	1.64566	1.96181	2.69253
4.43712	2.67104	2.00384	8.43563		1.41283	1.43177	1.49961	4.70941
1.97327	1.62283	1.60677	2.53173		1.95114	1.48697	1.72834	2.96999
5.76057	2.14163	2.01553	8.8558		1.94078	1.94722	3.1816	2.85401
3.13297	1.12841	1.2337	3.73612		1.11411	1.45234	1.26411	2.98797
4.03228	1.54596	2.77572	6.12267		1.57509	1.28446	2.92172	4.69386
3.27483	2.66774	3.1746	6.91		1.3616	2.29284	2.41376	4.83533
4.89032	2.56302	1.4638	6.06263		1.27404	1.48458	1.61825	1.81317
4.71994	1.49269	1.51005	3.71679		2.06577	1.84936	2.85987	4.34621
3.91236	1.27387	1.9769	3.83943		1.53671	1.88999	1.07997	3.90758
3.9629	2.42374	1.79563	6.14069		1.43606	1.41859	1.80038	2.74685
3.42469	1.62	1.81977	4.49131		1.34534	1.90644	1.47513	2.12967
5.14847	1.92734	2.79278	5.00308		1.38149	1.45248	2.63954	6.76525
3.34818	1.39303	2.34437	8.49838		1.38062	1.32004	1.85334	2.25931
2.17746	1.38356	1.70584	6.88815		5.25316	1.23356	2.32203	2.6583
8.49501	1.18578	1.67745	2.50084		1.96653	1.50595	1.62787	3.11145
8.11367	1.9432	1.79155	3.29584		1.68026	1.28894	1.64535	9.12623
1.74177	1.39601	1.16256	4.8997		1.5814	1.1765	1.77267	2.90306
3.51346	1.1792	1.53775	4.85296		1.38181	1.98865	1.62049	3.63108
5.30283	1.68984	1.73353	5.42005		1.29816	1.24704	1.51458	6.63848
3.32485	1.57919	1.50386	5.38878		1.72147	1.65332	3.24122	7.11213
2.31685	1.59259	1.91101	5.54026		1.20368	1.52934	2.08722	4.59357
2.43538	2.41085	1.60875	4.80979		1.4318	1.93077	1.7119	3.84834
5.36851	1.69735	1.3179	5.66233		2.14392	1.70092	2.4624	3.01348
7.9656	1.61018	1.6137	5.42131		2.02352	1.85183	1.34431	2.66116
7.60187	2.238	2.3008	2.16408		1.99036	1.5834	2.14414	3.31742
5.10186	1.29357	1.43736	7.60734		1.15826	1.92284	1.34028	4.7822
6.57389	1.35892	1.84354	4.38949		1.35648	1.52325	1.75193	4.15495
6.21641	2.13488	1.21311	5.64348		2.32662	1.44145	2.7108	4.19503
7.30336	1.5001	2.72922	5.53455		1.98855	1.26304	1.40063	2.80672
6.41483	3.00369	1.57897	6.42603		1.80948	2.56814	1.95345	3.62794
4.2286	2.53782	2.02581	6.32675		2.14758	1.48356	1.21318	5.09608
3.35528	2.25517	1.50838	5.02079		1.61099	2.16133	2.04105	4.19686
4.60942	2.99803	2.03177	8.83352		2.32042	1.39373	2.96372	3.87259
6.13651	2.49088	1.19514	5.06705		1.02618	1.62259	1.35936	5.86357
3.34105	2.17082	2.15235	4.75893		1.52631	1.10872	1.74295	2.58783
3.22679	1.33958	3.25573	4.88163		1.51947	1.68996	1.66576	2.95545
2.19308	1.78545	1.1159	4.48673		1.72316	2.16724	2.73488	3.28494
1.92871	1.81879	1.29083	4.37905		1.54396	1.39208	1.30649	2.95453
1.63736	4.40666	2.06544	1.57451		2.26366	2.23121	1.93518	5.49397
2.80233	2.40127	2.05268	5.67945		2.74729	1.56161	1.6337	4.59991
3.9023	2.75875	1.79565	6.21408		1.38741	1.33411	2.68814	7.34634
2.701	1.41097	1.52347	5.70686		1.43216	2.00714	3.24562	3.08512
3.52753	1.19547	1.9423	2.99245		1.50748	1.7751	1.09213	3.32945
1.68945	1.06768	2.73285	5.46928		2.31277	2.35156	3.86006	3.2033
2.93519	1.74472	2.80074	4.05194		1.93197	2.37406	2.03454	1.9512
5.39899	3.17376	1.44956	5.82552		1.38251	2.32139	1.87582	2.76683
4.61594	2.7769	1.45672	4.5911		1.41671	1.87157	1.66152	3.82119
2.67768	1.44747	2.16309	4.59559		1.31957	2.78416	2.68765	7.61704
4.27872	2.22339	1.41477	7.41046		2.19578	1.57049	1.24373	6.96404
1.97013	1.73495	1.29974	6.94414		1.2414	1.59546	1.22521	2.33556
4.7447	1.48412	1.85529	3.79261		1.78857	1.43815	1.41295	5.95194
5.54289	2.04172	2.22539	5.28492		1.9324	1.21584	1.49927	3.18878
2.58877	1.30591	1.76605	2.93985		1.45314	1.32584	1.74821	4.94926
4.97828	1.45806	2.32726	2.99616		1.45902	1.9687	2.11728	6.09868
9.27004	2.4817	1.04035	4.69534		1.14991	1.65252	2.78367	2.46176
2.85336	2.18129	1.32305	7.06761		1.25808	1.6303	1.47219	2.81809
5.72878	2.46444	1.93915	5.18369		1.15544	1.86095	2.24277	3.86506
4.46636	2.37466	1.58059	5.13412		1.2394	1.6681	1.11292	5.02767
2.09238	1.51476	2.30788	6.66103		1.74708	1.52102	2.84799	4.60843
4.79427	1.4036	2.49332	6.15361		1.86446	3.14249	1.27607	5.33697
7.89585	1.29568	2.03015	4.58192		1.16671	1.38226	1.55597	2.17356
3.23725	1.27589	1.57502	5.02197		1.63579	1.32632	1.09272	2.02973
4.75391	1.33726	3.1802	4.92091		1.10319	2.57537	2.93977	6.22968
7.18731	1.78555	1.81019	4.82393		1.3831	1.11898	2.66615	5.22062
5.32976	1.35384	1.36602	4.87934		2.03964	1.44566	1.1916	8.89959
1.82144	1.50161	1.55638	5.06798		2.43076	1.40948	1.83731	5.6669
2.91267	1.67308	2.2893	5.88327		1.21071	2.16388	2.24314	2.77088
3.11432	1.4639	1.70688	5.10933		2.14775	1.50635	2.10063	5.54702
8.82253	1.98608	1.04759	5.19877		2.09588	1.88786	1.4987	1.95788
4.08618	1.89421	1.80453	5.66834		1.42533	1.80958	1.95694	2.92805
7.04364	1.46142	2.33753	5.6873		1.52674	1.60654	3.17549	7.78548
8.35387	1.58578	1.56497	3.61012		2.17716	1.22382	1.53022	3.00122
5.74611	1.63234	2.2657	4.58742		1.20692	1.40529	1.59334	6.02666
5.33999	1.57706	2.0674	4.69439		1.53597	1.59606	1.77351	2.91333
3.17725	1.42923	1.49391	9.13913		2.30137	1.15118	2.82888	5.60977
6.24215	1.52198	1.54531	3.06722		1.66723	1.13226	1.33382	6.09838
5.91466	1.55846	2.04326	6.06235		1.83738	1.69789	1.56658	2.01454
6.45407	1.51282	1.26657	5.87058		1.47918	1.28685	1.73542	2.72597
6.13795	1.32324	1.47378	3.8238		1.73332	1.58131	1.87235	2.62222
6.81445	1.46456	2.53285	5.80124		1.26321	1.11303	1.29256	6.56196
8.24461	2.07448	1.5568	3.90137		4.64742	1.36347	1.20294	4.26502
6.56458	1.55224	1.22815	5.07721		2.66323	2.49614	1.62654	6.16304
6.50887	2.2012	1.73263	8.26275		1.51046	1.19004	1.4495	3.63846
8.50089	1.84487	1.4833	3.42841		2.62275	1.20289	1.55078	6.77439
6.39157	3.29498	1.55813	5.77801		1.49063	1.37689	1.6515	6.48009
11.567	1.47621	2.50093	3.03449		1.51615	1.39567	2.05002	3.61865
5.19195	1.6012	1.94486	4.04309		1.6596	1.63179	1.95838	4.55144
6.63749	1.7189	1.60431	5.60622		2.5059	1.36499	2.74118	3.26328
2.596	1.52101	2.02454	6.84717		1.68543	1.38165	1.63394	5.38175
2.37449	1.60407	1.30642	4.33969		1.25237	1.70753	1.12948	2.80005
3.85518	3.29712	1.48402	6.04407		1.51511	2.42728	1.43456	3.35112
6.9115	2.04287	1.96631	2.54249		1.7927	1.53854	1.70052	5.42207
3.58402	2.9065	1.90229	7.35463		1.5878	1.93398	3.21743	4.9047
6.45596	1.38273	1.37599	2.5849		1.13358	1.48694	2.52082	5.68317
6.99148	1.95132	1.7801	5.87888		1.59245	1.32501	1.87625	1.5156
3.81845	1.97716	2.55257	7.0656		2.02244	1.95393	3.00199	3.03878
5.61243	1.85842	1.34975	2.17285		2.01694	1.45283	1.0572	2.83665
7.69988	3.37253	3.68669	5.38703		1.16845	1.46603	1.43668	3.24449
4.88813	1.35662	2.5204	4.3846		1.49924	1.61554	1.65565	3.63922
2.95595	1.37316	1.27286	5.39322		1.28105	1.50862	1.38685	1.57448
1.74798	3.28156	1.94066	2.5787		1.96781	1.20124	2.24536	3.57275
5.68018	3.66003	1.37354	5.18509		2.22653	1.17465	1.82502	3.14808
7.32607	1.67564	1.2541	2.98516		1.76854	2.20231	2.00508	2.9145
5.24507	2.1137	1.30462	1.27337		2.45842	1.65034	1.84725	6.13912
6.06288	1.26296	1.18559	4.38683		1.78715	1.97719	1.39545	2.56115
7.24156	1.27912	1.39953	6.21212		1.21579	2.19292	1.79416	4.90771
6.03781	1.90353	1.29902	4.28527		1.70767	1.31171	1.49211	4.66009
8.82919	1.65858	2.42165	5.25138		1.41881	1.84191	1.60002	2.22385
4.96033	3.05297	1.30332	2.87194		1.78276	1.29072	2.58429	2.77108
6.32323	1.46528	2.86569	8.1573		2.19574	1.44108	1.437	6.25569
6.17244	1.27958	2.03181	6.26713		3.75332	2.01475	1.40932	8.93237
4.618	1.58436	1.24269	5.41682		1.4295	1.44212	1.62101	2.19881
2.57398	2.17564	1.66832	1.79691		1.4464	1.30101	2.52032	3.09637
3.1598	2.37863	1.45147	6.53945		2.20915	1.20995	1.46002	6.11554
2.81716	1.91075	1.27066	2.81069		1.55424	1.44844	1.05886	15.6924
8.47235	1.24538	2.72103	4.68815		1.46593	1.43658	2.94437	5.63865
2.51957	1.91266	1.90285	2.71532		1.08974	1.66607	1.48097	2.56487
2.20525	1.60626	1.83679	4.23924		1.46253	1.0641	1.33877	4.72664
6.37843	1.3089	1.44836	4.58321		1.87834	1.68481	1.29068	3.00682
10.199	1.20875	2.32828	7.64887		1.54555	1.58869	1.91192	2.0034
4.30593	1.68107	1.88749	5.324		1.59131	1.51465	1.3274	3.27406
3.6796	3.00605	2.23977	4.651		2.42818	1.13907	1.91588	1.75973
3.60452	1.69655	3.66031	3.66433		1.77576	1.35659	1.60619	3.64752
1.08163	1.55792	4.2054	3.47107		2.26786	1.89995	1.66046	2.75317
1.19075	1.4389	1.26007	1.83522		3.9801	1.58609	1.60369	5.27909
6.71693	2.06029	1.68118	2.14629		1.45929	1.19665	1.59021	2.54634
2.89212	1.44394	1.05649	2.71672		1.3385	1.4712	1.95096	6.08987
2.28788	2.16432	1.63204	3.02555		1.94692	1.47805	1.24828	6.41367
5.44973	1.44139	1.09355	4.52636		1.2936	1.40084	1.1916	2.86374
8.39378	1.62772	2.05312	2.05354		1.33437	2.09109	1.47826	2.48775
5.43578	2.2034	2.56092	4.60904		1.49383	1.1964	1.47098	1.97948
6.25645	2.07426	2.39019	4.33028		1.16405	1.14285	1.17908	1.25017
2.3849	3.32136	1.22598	5.44988		1.10007	1.37946	1.49521	3.78236
5.61408	1.53633	3.64735	3.38942		2.24464	1.53774	2.00154	2.83924
4.06697	3.2653	2.57043	2.92529		1.18823	1.62277	1.77931	6.415
6.34999	3.13873	1.10306	2.88677		1.65893	2.24843	1.2032	2.91408
7.77805	2.10335	2.62418	4.06246		1.14451	1.15996	2.30159	3.00367
3.0731	4.47912	1.63321	2.71214		1.87135	1.51586	2.04207	2.49625
8.55667	1.42304	1.77977	6.88346		2.21228	1.34503	1.67636	6.1592
11.4288	2.06106	2.79263	6.36123		1.06588	1.41782	1.5059	4.64736
8.72969	1.02214	1.5906	5.41143		1.57712	2.09813	1.7615	3.41687
5.40664	1.30366	1.08128	5.13856		1.20115	2.3611	1.67207	4.52534
2.48554	1.61888	3.43872	8.22685		1.38565	2.21562	1.43839	5.59601
7.74466	1.69543	1.85595	5.6687		1.20061	1.41162	2.35699	2.95243
3.05677	2.34166	1.8034	2.2516		1.13399	1.378	2.17939	5.23532
4.89248	1.09161	1.50954	3.51289		1.4887	1.45681	1.81186	2.90237
8.58453	1.72577	1.80721	2.5544		1.13255	1.28861	1.58648	6.21194
9.25257	1.35996	1.26727	3.45926		1.46684	1.47598	2.16115	3.14523
7.21899	1.18068	1.8864	9.61154		1.31865	2.08265	2.2669	3.44667
5.03435	1.98677	2.36219	6.85922		1.09773	1.12522	1.88565	2.42284
6.18775	2.63899	3.07579	4.26178		2.11335	1.56646	1.8498	5.32885
1.91426	1.29596	2.89734	2.63705		1.79005	1.14734	1.90361	2.8477
7.45546	1.33995	1.35178	6.98499		1.06832	1.71125	2.3392	2.59542
7.87214	1.64561	1.94909	3.92516		1.47996	1.07921	1.74604	2.62144
3.21596	1.33158	1.52001	4.81976		1.73092	1.26627	2.3051	5.24782
5.89823	1.50905	2.37224	5.25042		1.64682	1.33047	1.45591	3.16239
2.09412	1.05806	2.06887	6.68332		1.69291	1.81754	1.0511	2.73247
6.31768	1.6052	2.11653	7.23596		1.70359	1.38666	1.20895	2.16761
4.94016	1.62731	1.40036	2.49877		2.78665	1.8306	1.32121	3.53483
6.30264	1.71294	1.69481	3.19819		1.42704	1.69422	1.32548	4.30729
10.3507	1.18522	2.88629	6.20654		1.76228	1.09466	2.23036	7.01209
7.81755	1.81791	2.30579	7.27894		2.28782	1.51478	2.39764	4.73931
7.29739	1.48947	1.492	4.68809		2.9042	1.43451	1.0826	3.39245
2.54117	1.76073	1.81188	6.39291		1.42498	1.74389	2.16646	4.08943
4.84348	1.7022	2.70442	4.8936		1.50424	1.41059	2.08445	5.25941
5.9673	1.60659	1.03315	6.63231		2.36073	1.66701	1.40379	5.63588
3.85946	1.63617	1.65923	2.55842		2.03888	1.32117	1.09472	6.20326
2.48813	1.50587	2.85021	7.78337		1.61892	1.27871	1.40183	2.2453
1.68964	2.0773	1.05224	5.82065		1.35712	1.42929	1.3439	3.98812
2.288	1.37165	1.63803	6.74341		2.04121	1.1099	2.23395	3.00864
4.43613	1.39998	1.05563	7.24758		1.33726	1.76683	2.34829	4.538
5.50629	1.50867	1.92863	7.21563		1.55842	2.51158	1.14247	5.55023
3.43432	1.73089	1.08625	4.87946		1.72284	1.87759	1.05943	2.15599
8.60507	2.23567	1.269	5.29804		1.5395	1.61111	2.16911	2.79052
9.07764	1.31728	1.28676	6.23321		1.67204	1.50987	2.30401	4.37419
5.96602	1.34904	2.52328	2.87754		1.03542	1.04888	1.57626	4.10919
9.09453	1.57796	1.37482	7.18786		1.93552	1.81781	1.36826	2.85188
1.28678	1.83457	2.16169	6.76533		1.41636	1.11677	1.55058	2.1852
5.43401	1.53797	1.55803	6.29621		1.36745	1.43916	1.59197	2.71316
5.63404	1.51924	1.51381	8.99524		1.14664	2.39234	1.37023	4.03436
1.31418	1.63457	1.44182	5.26529		1.08707	1.42061	2.07467	7.22004
1.73425	1.63014	2.5527	5.44238		1.74218	1.95074	1.4032	4.27602
2.65942	1.53782	1.55511	8.42813		1.51231	1.17523	1.91873	5.2698
5.50159	1.20549	1.503	9.6955		1.3761	2.84019	1.49591	4.71775
5.07858	1.37309	1.82077	4.55914		1.06054	2.24109	2.5599	6.07528
5.01788	1.20218	2.12533	6.89561		1.38494	1.32634	1.78417	5.66617
8.33148	1.23279	2.3899	9.02212		1.18983	1.37749	1.82591	3.78048
4.85159	1.4056	1.20409	4.7049		1.22523	1.55837	2.4683	4.89225
3.29324	1.03865	2.15188	4.3572		1.90104	1.20704	4.30662	2.52059
4.89298	1.41904	2.17914	10.4928		1.40755	1.53114	1.63835	2.25377
4.10847	1.26101	1.50863	5.18679		1.41949	1.25387	2.36251	3.66486
6.28608	1.51343	1.13098	5.88486		3.52234	1.75773	1.54892	1.58102
6.61301	1.04456	1.52147	6.18768		1.65686	1.938	1.69987	5.59244
3.86454	1.41474	2.168	2.82027		1.30282	1.20742	1.26245	2.47955
4.16646	1.43993	1.7418	4.8187		1.25167	1.25515	1.49084	5.65937
3.47607	1.61604	2.09724	7.24141		1.26145	1.14051	1.99518	2.64788
1.98626	1.9367	2.98133	4.98825		1.11433	1.53041	1.36796	2.99544
2.87211	1.4443	2.47779	7.02355		1.64174	1.87451	1.39894	2.4414
4.05244	1.97758	1.23232	6.14133		1.39323	1.83921	1.7012	3.13151
4.01794	1.32284	2.17739	7.47408		1.45948	1.32647	1.3604	5.45441
2.95141	1.27874	2.45869	1.51556		2.22274	1.30908	1.1535	4.27841
9.31344	1.20718	2.74612	7.15867		1.2687	1.59811	1.79088	4.93489
4.01176	1.64715	1.63336	5.86342		1.23653	1.90425	2.7786	1.83918
6.76741	1.35031	1.08727	2.33602		2.79094	1.35296	1.28818	6.3499
3.6361	2.26523	2.17587	5.16435		1.33358	1.80725	1.37014	3.0819
7.61274	1.6876	2.18972	5.98663		1.13795	1.97981	2.42263	3.16163
1.04876	1.49114	1.51593	8.6062		2.78098	1.61436	2.39028	2.39955
3.25075	1.64929	1.23439	6.28588		2.05351	1.38948	1.78495	1.641
2.02018	2.52187	1.91143	4.58006		1.54558	1.69649	1.6677	3.07191
5.45196	1.67778	1.87432	6.00527		1.20129	1.16241	1.13904	2.9745
6.4091	1.05532	1.61147	1.43406		1.46412	1.52285	3.35424	2.30316
9.51426	1.51768	1.17389	4.80011		1.87177	1.47763	1.53674	4.67039
4.68575	1.48793	1.93186	2.62745		1.15196	2.10806	2.03654	3.46555
7.19117	1.35297	1.32503	4.82132		1.25621	1.49713	1.98528	6.36291
7.90513	1.59946	1.72982	9.12897		1.15766	1.23	2.42398	3.12258
4.24833	2.03027	2.08605	2.66253		1.3968	1.348	1.59525	4.00109
4.75506	1.30514	1.35659	5.02347		1.77369	1.56159	3.10208	4.85979
5.97026	1.41694	2.20382	4.6934		1.39771	1.78277	2.21229	3.46402
6.46345	1.21061	3.48464	4.1068		1.02723	1.3717	2.19878	3.51382
5.79327	1.3348	1.28388	6.53339		1.47916	1.4684	1.03533	2.6569
4.30342	1.52081	1.19583	5.04896		1.22626	1.4227	3.18884	4.67875
4.32557	1.3882	1.11084	7.21739		4.02908	2.08232	2.15928	5.21084
4.78495	1.56353	1.68957	6.14833		1.81205	2.51656	2.3821	4.71134
1.3236	1.82536	1.19728	5.65832		1.72908	1.78513	1.89339	5.23807
9.03515	1.5198	1.27674	4.82589		1.43564	1.66084	1.52087	4.9787
1.48	1.04088	2.04268	4.85926		1.17926	1.45366	3.15407	7.12095
4.33271	1.82067	1.53845	7.35957		2.27019	1.66848	2.18838	4.91296
2.33836	3.87508	1.1369	5.35503		1.7621	1.70201	1.58144	6.81146
1.51176	1.56293	1.20246	4.28965		1.52177	1.39998	3.05064	2.41333
14.3694	1.07886	1.53885	3.678		1.7343	1.42477	1.57557	1.44544
2.44169	1.05383	1.64512	3.68723		2.00737	1.2588	2.13205	7.74051
9.26371	1.0895	2.70319	2.87551		1.31451	2.24348	2.03274	2.96577
5.66902	1.10254	1.35619	4.00862		1.29939	1.33802	1.29663	2.57054
4.02649	1.97519	1.80176	5.54287		1.40731	1.47781	1.4195	2.51471
1.14072	1.22611	1.21512	5.33054		2.32318	1.96416	1.45312	4.08447
3.20804	1.33723	1.43385	2.80038		1.90079	1.40964	1.42416	2.91497
3.18591	1.31847	2.23727	3.16529		1.36677	1.37797	1.31418	3.50043
5.38252	1.51449	1.23124	6.89476		1.30329	1.34822	1.39294	5.7738
5.68593	2.14541	1.4959	2.26946		2.91131	1.22897	1.41557	2.97528
7.13854	1.04343	1.76977	2.79015		2.04178	1.31885	1.40977	3.07678
3.9685	2.02486	1.70562	6.05551		1.57984	1.70158	1.55334	3.76254
7.26259	1.17266	2.48129	4.54987		1.57632	1.81853	1.11557	3.00967
1.49053	1.45949	1.4521	6.06397		1.72363	1.0871	1.50611	5.81377
3.32945	1.0828	1.37648	2.23549		2.56245	1.61798	1.61012	3.40756
1.39097	1.15835	1.11816	4.04482		1.22009	1.13118	1.68384	3.20537
3.193	1.51217	1.58506	5.1233		1.66967	1.2292	1.95749	5.76867
4.89361	1.28149	1.38534	3.33825		1.2713	1.27381	1.79703	5.76795
7.37123	1.08068	1.33445	3.33802		1.66299	1.6427	1.30786	3.34205
3.24978	1.7938	1.54214	10.8355		1.17975	2.54638	2.11102	6.25293
1.0913	2.04442	1.11595	9.20586		1.19086	2.36713	1.77283	4.88225
5.21547	2.12568	1.0254	6.4562		3.39923	1.17129	1.53887	5.10389
6.2382	1.49769	2.26953	5.61328		1.5615	1.70762	1.88025	2.00582
2.58646	2.17532	1.55816	6.35537		1.69026	1.39699	1.4341	3.41903
2.29375	2.63685	1.65507	1.4178		1.98759	1.70667	1.34253	3.28177
6.20875	2.67715	1.07404	6.55273		1.46454	1.38542	1.59543	2.31674
4.20169	1.18588	1.78693	3.97994		1.47114	1.46138	2.1025	4.81305
3.90146	1.43014	1.257	8.38597		1.23579	1.60855	1.59411	5.64923
4.75106	1.96064	1.76929	5.81359		1.92209	1.53967	1.80481	5.45409
7.22555	1.48105	2.22336	5.15465		1.42552	1.13996	1.23035	2.78074
4.46439	1.51972	1.23566	6.86298		1.36024	1.38657	1.77351	8.21908
1.66204	2.76546	2.45902	5.60735		1.53824	1.30458	1.44782	1.99294
6.80911	2.15639	2.32839	3.86391		1.30871	1.45253	2.84736	2.0422
1.8018	2.01457	1.66143	5.46463		1.40344	1.88904	1.74874	5.11712
1.79436	2.06908	2.6231	8.49666		1.99483	1.53261	2.1222	4.97312
3.28804	1.44512	2.16302	4.58694		2.58277	1.612	1.40537	4.50286
1.30859	1.92119	1.35982	5.1192		1.5241	1.10195	1.29894	2.40279
6.25802	1.86877	1.69747	4.87217		1.46421	1.30026	1.60571	7.6275
7.19738	1.74161	1.39009	3.80697		1.39834	3.08751	1.46231	4.5656
2.97675	2.0969	1.21811	3.46109		1.37108	1.39286	1.79128	3.18552
3.00057	1.70415	1.5237	5.10767		2.36457	1.35512	1.54763	5.37456
1.38379	2.1052	1.49951	2.86438		1.30499	1.87803	2.15081	3.03616
1.71023	1.1825	1.44645	5.55001		1.4028	1.56482	1.82841	3.84751
6.06834	1.35176	1.3726	8.52313		1.8332	1.59548	1.86499	7.03747
5.73582	2.16624	2.52225	3.82422		1.18431	2.50614	1.54005	4.81814
6.03603	1.55202	1.61701	3.9228		1.59983	3.10179	2.08863	3.08333
7.03012	2.94895	1.49506	2.3901		2.67916	2.72536	1.12049	5.55806
3.9671	1.25474	2.29229	2.15085		2.45876	1.47603	2.33211	2.5105
5.94135	1.92469	1.36207	7.03321		1.72356	1.35879	1.48303	5.37653
4.56153	1.88217	1.59532	7.81626		1.22109	1.95351	2.51428	3.36901
5.35937	1.4291	2.28812	7.06931		2.2515	1.21431	1.61262	7.34642
2.06785	1.13558	3.76292	6.18079		1.98003	1.16614	1.97511	3.06276
2.14519	2.1748	1.64498	6.48976		1.33088	1.92633	1.50265	2.91844
1.51002	1.73586	1.96464	5.98452		1.13317	1.1627	1.54608	2.99071
1.51645	1.3841	2.20862	5.25956		1.33872	1.44698	1.36855	6.30147
4.02557	1.71706	1.89395	6.9336		1.22946	1.4203	2.25616	3.3312
2.62488	1.27707	1.53287	5.14156		1.63924	1.88165	2.00873	2.3119
8.27121	1.33456	3.54103	6.225		1.46549	1.81226	2.26139	3.3875
3.36372	1.67452	1.17405	5.86478		1.75166	1.14089	1.2986	4.07763
5.242	1.52223	1.7768	4.94525		1.46457	1.56045	1.60503	2.96026
4.60828	1.35933	3.23799	8.05526		1.52803	2.05782	1.7005	5.80193
6.04756	1.22047	1.26441	4.54929		1.105	1.07653	1.63556	1.7432
5.29548	1.85275	1.0301	5.83231		1.30492	2.16125	2.41396	1.31579
6.88184	1.35156	1.93648	9.1511		1.08096	1.4308	1.68307	1.80631
3.33381	1.73267	2.01151	1.09121		3.01122	1.08942	1.85181	5.72037
5.21928	1.61836	1.54541	1.36429		2.11285	1.43869	1.35969	6.29243
2.49519	1.43597	2.91181	5.88283		1.4473	1.45956	1.36289	4.60858
3.93516	1.64211	1.23297	8.47074		2.6906	1.7111	2.44449	5.08619
3.40718	2.04131	1.31917	6.0374		2.73312	1.18018	1.62002	2.32717
3.10204	1.39793	1.27044	5.86689		1.74542	1.31207	2.31372	2.64199
5.72885	1.64933	1.2653	4.85204		1.2839	1.15472	1.66003	2.82687
3.08877	1.6718	1.13271	5.4024		1.2152	1.26875	1.36808	5.37074
8.01206	1.23608	1.19423	3.95861		1.29307	1.5131	1.07854	2.18181
6.94018	1.40362	2.9509	5.61566		2.81139	1.8598	1.21683	1.78607
6.95456	1.24922	2.15278	6.50012		1.76956	1.29305	1.16798	1.80836
7.41455	1.33135	1.73992	5.02105		1.35497	1.46273	1.838	1.84482
4.62592	2.17036	1.71242	5.69123		1.77591	1.70723	1.32137	2.13009
5.10882	1.87961	1.2788	7.03536		1.27848	1.50902	1.51475	7.3262
2.47924	1.93684	1.38432	7.08115		1.86568	1.7543	1.25021	2.72409
5.73194	1.31858	1.88274	5.03905		1.73669	1.21695	2.57246	1.60174
4.10349	1.34628	1.93963	7.87752		1.73114	1.28423	1.15079	2.67765
6.82715	1.47825	1.55385	4.97225		1.96028	1.11466	1.05685	2.25916
8.04151	1.07662	1.70017	5.10139		1.15824	1.11382	2.3033	2.43734
2.71767	4.20399	1.32316	6.09689		2.44338	2.26089	1.69951	5.33899
2.43497	1.82745	1.31031	6.26094		1.79739	1.21997	1.93357	2.47385
2.08845	1.45014	1.93525	2.66414		1.11106	1.52093	1.1326	1.38286
4.69215	1.22694	3.62736	1.17934		1.20613	1.76309	3.29121	5.98738
5.32708	3.6345	1.91963	3.01127		2.21483	1.10228	2.03513	4.52023
1.65683	1.42923	2.16924	3.62952		2.76198	1.3204	2.21404	3.00902
5.03186	1.71624	1.13815	5.56474		1.20536	1.12457	1.3613	5.33535
4.81478	1.83427	3.77348	2.39023		1.06331	1.58855	2.12319	3.69695
5.97644	1.14296	3.05451	2.30941		1.42531	1.30789	1.60583	2.70844
2.41404	1.8796	1.08519	4.9354		2.95723	1.48227	1.59768	1.38608
3.53286	1.48583	2.38297	6.51039		1.47875	1.46095	1.77012	5.83514
3.44212	1.48576	2.07921	13.5658		1.64811	1.91027	1.37484	4.47026
2.97802	1.31475	1.7428	3.99013		1.71514	1.62814	1.62565	1.47487
2.33952	1.44221	1.10685	3.7206		1.65977	1.22112	1.23	2.5943
6.09902	1.4727	1.09712	7.18186		1.44555	1.32826	1.80172	1.85528
3.38662	1.52143	2.62991	1.4851		1.23941	2.043	1.77663	2.14432
5.469	1.41351	1.59698	2.26106		1.77043	1.55971	1.4922	2.7883
5.78162	1.71914	1.6108	5.61988		3.53794	1.24933	1.4297	2.54875
5.33581	1.77254	1.19703	1.8879		1.20748	1.40853	2.02206	4.95597
6.95522	1.29226	2.0982	5.8266		1.25668	2.0694	2.059	2.15277
7.27715	1.68156	2.53463	4.68472		2.20722	2.94395	1.65061	2.49802
6.37814	2.43509	1.64093	6.32153		3.64096	1.55041	1.74554	5.29114
8.40205	2.15265	1.18011	4.1454		2.17152	1.66678	1.15783	2.71861
7.44294	1.27917	1.17701	2.90324		1.32901	1.99072	2.12748	2.93324
4.51348	2.16916	1.1832	3.73833		1.383	1.27988	1.83696	6.07239
9.93562	1.46743	1.56511	5.16897		1.70045	1.41295	2.69671	2.62055
4.93342	1.41784	1.0375	8.19028		2.24716	2.2062	1.47568	2.49492
4.98609	1.16781	2.38204	2.35067		2.04402	3.3369	2.04109	1.70134
2.43083	1.36012	2.13856	8.57667		1.94981	1.17945	2.24526	9.93545
9.23527	1.64093	2.19187	2.24194		1.47964	1.6793	2.26353	5.56749
8.12284	2.43802	2.46252	5.80187		1.24213	1.23349	1.50943	2.38673
5.59181	1.42027	3.10442	3.18807		1.26102	1.96545	1.69976	5.12645
7.11187	1.34734	2.38217	4.49164		1.916	1.48912	1.21218	7.62735
8.21255	1.89594	1.91316	4.44042		1.35109	2.25741	1.54856	2.44026
5.66935	1.83525	1.44157	2.10502		1.44924	1.42436	2.2907	4.46649
11.4819	1.89272	1.64464	2.48485		6.47854	1.73773	1.42919	4.00751
8.90245	4.16965	1.80963	3.81157		1.53479	2.02306	1.9513	2.14961
1.99413	2.64394	2.02186	4.26556		1.73082	1.93213	2.78643	2.62035
9.04457	1.52573	1.67332	4.36487		1.69265	1.36259	1.46174	2.9529
7.64373	1.96302	1.42042	4.54471		1.44654	1.95318	1.21325	2.67252
5.16736	2.66505	2.22283	3.6495		1.37174	1.48817	1.57692	2.68377
8.81569	1.81562	1.46586	1.7802		1.54913	1.43129	1.62195	2.10526
5.08013	1.49388	1.47835	3.09356		1.79675	2.23193	2.04541	8.24722
7.18588	1.52874	2.41644	3.69391		1.95226	1.21725	1.49383	2.63723
5.47854	2.13004	1.78727	9.32119		1.74755	2.57182	1.89792	3.04959
1.47452	1.28792	1.71097	3.13339		3.21315	1.09894	1.23579	1.77738
1.46621	2.25549	2.08182	3.13132		1.8707	1.15712	1.72564	1.40549
11.2669	1.80165	1.42437	6.42219		1.63204	1.31317	2.39089	2.10623
7.58835	2.58137	1.91167	1.32003		1.72332	1.58821	1.66138	2.73797
6.50164	1.31578	1.3538	4.46869		2.37025	1.39965	1.94012	4.6081
2.05425	1.28298	2.08094	1.7942		1.64937	2.00761	1.98968	1.29395
5.9783	1.35691	1.7864	1.67596		1.29246	2.21766	4.4969	4.99135
5.12568	1.7368	1.21776	7.38512		1.49583	1.41081	1.73401	5.15702
7.49394	1.88323	1.22838	4.72413		1.53579	1.1239	2.0229	5.19537
6.74888	3.79537	2.16432	4.42692		1.78015	1.09643	3.11443	2.35678
3.30687	1.16203	2.14905	2.88277		2.18395	2.10132	2.16827	4.73287
3.58419	2.39582	1.74784	3.11891		1.49832	1.27388	2.3411	4.86437
1.30018	2.33943	1.4832	4.41869		1.06277	2.74435	1.59595	5.47498
1.13043	2.22436	2.55431	3.83913		1.26039	2.83246	1.32323	5.90306
3.34449	1.29027	1.85505	4.17828		3.15418	1.55378	1.91808	3.42143
3.85722	1.70379	1.9147	4.48526		1.08203	1.37897	2.43806	6.98321
5.07403	4.14316	2.4182	3.0206		1.37696	1.297	1.12953	6.94413
8.11249	1.44168	3.1826	2.51343		1.34664	1.27371	1.46182	3.68722
11.7012	1.20602	1.30868	4.64014		1.16104	2.84998	1.77113	6.24536
7.74481	2.0331	1.38926	4.06041		1.14004	1.4368	1.27884	8.79182
5.88992	1.94539	3.16919	4.24451		1.56413	2.87772	2.53373	2.91108
4.37856	3.53514	1.27176	1.80604		2.3897	1.91647	1.67031	2.44717
4.82427	1.27796	1.90233	7.14685		1.1724	2.38613	1.81062	3.27546
4.38781	1.20667	1.54547	4.61392		1.39872	1.24441	2.66869	2.16265
7.82965	2.02341	1.01197	6.84719		1.57908	1.18918	2.42136	5.64472
3.42549	1.53559	2.09221	3.56237		2.30354	1.12052	1.39385	3.55505
7.43947	1.24242	1.56503	5.18898		7.00119	1.89755	2.33534	3.1405
8.44027	1.78851	1.73235	3.21463		1.42302	1.83413	1.665	6.63383
5.51427	3.41463	3.57197	2.62308		2.0897	1.46516	2.13054	6.73377
3.77724	1.76642	1.41558	4.78734		1.2937	1.47019	2.58197	1.93471
4.5446	1.99096	1.62165	4.29385		1.3847	1.52768	2.24264	5.61118
9.14053	2.04255	2.52531	4.12789		2.2701	2.08364	1.92594	2.80559
7.37432	1.56203	1.26222	6.67816		1.39681	1.5731	1.38409	2.97503
9.08271	2.52106	1.68812	3.83118		1.66359	1.24632	1.57147	2.22622
3.08245	1.33987	1.8545	5.41056		2.04427	1.20941	1.23445	3.04982
2.22575	2.49176	1.70145	3.9046		1.19402	2.27393	1.67649	5.86248
5.35742	2.17256	1.4788	7.26706		1.12764	2.12082	1.16809	4.28371
6.74151	1.15171	1.66614	5.43105		1.7126	1.14528	1.88906	4.13191
3.77805	1.22297	1.67442	6.87328		2.51166	1.6471	2.30591	7.66828
6.61354	1.08703	1.61363	5.51548		1.37689	2.873	1.42939	3.79917
6.76607	1.38407	1.32187	2.42787		1.07646	2.17625	1.71925	4.95252
1.97243	1.46862	2.56261	6.96965		1.1327	1.44009	1.53794	8.58663
6.69833	2.71602	1.70805	6.39561		1.10922	1.75507	1.85408	6.42614
3.70405	1.12391	2.80111	2.14889		1.18454	1.22619	1.17367	2.75961
2.73892	1.46632	1.66246	5.14041		3.49661	1.37183	2.07775	6.55229
3.36606	1.09557	2.39774	5.40069		1.34594	1.35062	2.53335	5.25593
1.11023	2.20851	1.75263	5.09028		1.91533	2.49162	1.74453	7.68581
3.81671	1.28372	2.2141	3.94397		1.45102	1.28156	1.31349	6.3199
4.49661	1.17228	2.25171	4.26055		1.70561	1.46211	1.18876	2.38294
2.75684	2.57902	1.93881	1.97307		1.83343	1.32416	3.88737	2.6103
6.45983	1.98804	2.2451	8.27471		1.48903	1.35906	1.42908	2.88467
2.21595	1.61638	1.62191	4.82575		1.66304	1.15794	2.82797	5.47734
3.87718	1.2929	2.49894	5.77327		2.42222	1.4384	1.65777	4.78199
5.38355	1.28875	1.70807	4.31822		2.57203	1.47219	1.24725	7.84084
8.57432	2.80175	2.03223	5.0231		1.17583	1.84752	1.22137	4.65518
2.72118	1.68668	1.61209	5.12342		1.78002	1.22978	1.64665	3.14788
2.73831	1.31072	1.34494	2.32422		2.39169	1.61326	2.17206	6.21085
6.14126	1.28423	2.72398	4.50202		2.37933	1.93673	2.71423	5.926
6.23683	2.18543	2.25007	6.48165		1.61303	2.66168	1.58506	3.5035
5.11257	1.06612	1.54048	3.93014		1.73162	1.29837	2.96941	6.23234
5.42859	1.16913	1.97603	2.76334		2.5733	1.44309	2.25935	8.33987
2.32365	1.23809	1.36241	6.60701		1.83661	1.73495	1.94855	5.76747
4.5266	1.9798	2.46177	6.46018		1.5955	2.76553	1.97826	3.7945
2.62089	1.20653	1.31294	3.32575		1.88267	2.3218	1.18634	2.36423
6.15651	1.98927	1.86118	3.31772		1.19516	1.68558	1.82955	3.15539
9.11553	2.75488	2.86626	8.80147		3.09384	2.37733	2.02956	7.91982
5.29478	2.02457	2.25943	3.76572		3.20373	2.47752	1.75015	6.9801
4.67212	1.2933	1.3954	8.71094		2.40857	2.80739	1.91439	2.15412
2.96734	1.76172	1.54042	6.44123		1.41533	1.19854	1.20888	5.80318
7.14936	1.19296	2.38185	7.28131		1.70985	1.59354	1.97468	4.74471
4.54718	1.6366	1.79583	2.64423		1.5228	2.13896	1.46044	3.42694
2.17446	1.84307	2.1523	5.01889		1.13002	2.74506	1.46839	2.62202
4.4943	1.83265	2.28517	6.95424		1.48322	1.52561	1.31428	5.88098
5.99296	1.43386	1.36708	6.21443		1.31617	1.77225	1.52492	8.38835
6.00948	1.78411	2.29771	4.19802		1.65274	1.67209	1.6376	2.68272
6.05568	1.70309	2.46335	5.49802		1.09025	1.91987	2.61886	7.04156
4.42634	1.82535	1.95076	5.58969		1.4069	1.40554	1.26554	7.09531
2.14627	1.45699	1.45474	3.47661		1.2182	1.25247	1.15448	3.02936
3.77034	1.60905	2.27873	5.20161		1.55641	1.50771	1.28317	1.34763
6.89905	2.37182	1.33672	2.71834		1.32943	3.05562	1.59021	2.69193
4.81995	1.6222	1.28098	2.002		4.62615	2.3305	1.2552	5.5165
7.60092	1.43392	1.31386	3.85087		1.3288	1.75278	1.85116	7.66082
4.27071	1.65032	1.24238	4.10751		2.64315	1.2037	1.29697	3.57162
4.15767	2.2618	1.43756	2.39913		1.41293	1.71503	2.46636	6.33879
8.33923	2.44252	2.3189	5.2841		1.73168	1.27085	1.82642	3.94317
4.86045	1.6276	1.52044	3.98452		2.7198	1.76696	1.91495	4.71379
7.01227	2.25969	2.18167	7.05935		1.12393	2.14337	2.74152	1.71251
5.83924	1.71294	2.08245	5.03353		1.11676	1.87481	2.03211	3.73297
3.89025	1.81778	1.93858	6.99192		1.44869	3.18537	1.72378	4.79039
3.79151	1.76358	2.56904	2.51084		1.74282	1.65276	1.83715	3.26778
1.74069	1.77271	1.45058	5.08983		1.33047	1.3893	1.41416	3.81179
2.84128	2.23186	1.23141	7.45954		1.83852	2.14805	1.77257	3.41278
2.63467	1.99216	1.5649	5.14214		1.06635	3.37369	1.43716	4.63026
5.71908	1.268	1.17612	4.29921		1.47609	2.97086	2.64433	5.10846
2.15308	2.00775	1.27697	4.37472		1.64335	2.46553	1.90688	7.19
7.05696	2.17831	1.18592	2.38036		1.87134	1.54197	1.18029	5.26008
5.94512	1.79989	1.66115	5.97708		1.38515	2.21762	1.50535	4.04461
7.94224	2.23084	1.18729	7.57809		1.39548	3.52929	1.81524	2.43569
1.20062	2.8605	1.24105	2.76427		1.36628	1.89798	1.46073	3.79761
3.70893	1.85911	1.2112	4.23742		1.25007	1.18084	1.83457	4.89109
1.7653	1.97209	1.66267	4.92539		5.43769	2.17778	1.68788	3.13867
6.30788	1.77049	2.52259	1.89338		1.76196	1.09848	2.70426	2.87516
5.8107	1.17021	1.43771	4.26265		1.24071	2.04527	1.44548	2.45962
2.24198	1.44613	1.33348	4.6655		1.12131	3.4269	1.51691	2.29099
6.24064	1.78496	1.25312	1.67113		2.01975	1.49335	2.27553	2.40882
4.55032	1.76806	1.90882	4.72177		1.49007	2.08418	1.22287	2.029
4.87833	1.25579	1.86991	4.77224		1.58268	1.15816	1.56039	3.26882
4.41361	3.60799	2.2662	6.45837		2.90901	1.69332	1.40579	4.54285
6.66458	1.30118	1.63205	4.31958		5.82782	2.20448	2.02394	3.4876
4.56065	1.2325	2.21786	4.19594		2.61227	1.26853	1.47884	4.66511
6.50196	2.6717	2.287	9.39157		1.57775	1.62458	1.52049	5.79548
5.23624	1.47742	2.6376	1.13491		2.582	1.25429	1.79977	2.64057
7.93253	1.42547	2.15941	3.92847		1.12872	1.74016	1.23245	4.84832
8.6973	2.02779	2.1109	6.38546		1.33456	2.4858	2.53291	4.86077
4.39122	1.12978	1.9814	3.10558		1.29527	1.23949	1.66806	1.20091
3.33325	2.42202	2.8089	2.06944		5.34322	1.24541	2.16947	5.50849
5.33329	1.23829	1.37906	4.53949		2.07902	1.38441	1.51777	5.04713
3.3351	2.27791	1.45783	8.47486		3.24272	1.52937	1.49262	4.50972
4.03737	1.17349	1.89086	5.37983		2.3679	1.92871	1.72336	5.23696
5.98409	1.16465	2.34937	5.98606		1.2233	1.37305	1.21576	2.65966
4.49615	2.1114	1.93025	3.49735		2.43752	2.98086	1.13347	2.71595
5.52241	2.01698	1.03971	3.4139		2.02752	1.76344	1.48274	5.3008
4.41275	3.90195	1.7888	5.72128		1.56625	2.63549	2.47496	2.59429
5.94279	2.07484	1.47606	3.39795		1.77199	1.3108	1.21561	4.9864
5.65229	2.21894	1.85836	6.39039		1.53703	1.88273	1.07604	4.17675
6.93574	1.49753	1.26214	4.44534		1.53953	1.13564	1.70467	4.84791
4.57281	1.45355	2.41714	6.88595		4.2714	1.91677	1.31031	2.10608
6.00394	2.21547	2.01594	2.71991		1.57493	1.20644	2.11355	3.17799
5.51791	1.62329	1.64297	1.57356		2.44091	2.45634	2.06847	2.75268
1.98924	2.33306	2.27246	4.07895		1.5056	1.72992	1.63445	1.86066
6.19151	1.87063	1.29708	4.84239		1.11191	1.12565	1.2455	2.9202
3.13336	3.07052	2.018	5.17377		1.1285	1.54498	1.58745	5.95354
1.47388	3.8234	1.39868	7.6639		1.31627	2.27873	1.65665	4.52179
5.41731	2.40239	2.20244	6.50976		1.24836	1.88055	1.2095	4.12825
6.96801	3.38297	2.43053	1.73881		1.33929	1.41058	1.70468	4.64653
2.33055	1.54954	1.40564	6.07932		1.44077	1.52975	2.31336	4.42689
10.7819	1.46488	1.06304	6.58317		3.08016	2.44958	2.35872	7.42694
5.76648	1.71455	1.73345	2.2703		1.72411	2.55666	2.33236	3.97613
7.03301	1.44776	1.42173	4.25308		1.29358	1.32667	2.47055	2.33695
4.82126	3.45473	2.04073	3.88159		1.45641	1.69168	1.76984	2.86966
7.39295	1.57022	1.70134	6.96057		1.08466	1.6589	2.30839	4.55624
9.33206	2.6445	2.52998	8.93573		1.2543	2.58247	1.36875	1.65926
4.01028	1.16383	1.3612	5.18553		4.90353	1.36653	2.09801	1.83787
4.16256	1.50227	1.40892	2.9499		2.29055	1.29525	2.04733	5.38335
5.10623	1.44221	2.20945	3.80735		1.48405	2.22968	2.93479	4.74651
6.92377	2.34347	1.17348	4.59546		1.17381	1.93712	2.25064	2.34732
5.42819	1.3839	1.16707	6.80064		1.87142	1.54703	1.59994	2.60844
7.87129	1.80767	3.35751	7.64915		4.53227	2.72847	2.01619	2.26392
5.87927	1.17835	1.41787	7.09441		1.30142	1.3472	1.61944	2.27286
5.14969	2.01328	1.38133	4.24229		1.46378	1.1801	1.76186	6.17943
4.96201	1.7802	2.0362	2.05295		1.52255	1.83889	2.64375	2.4476
2.67265	1.60057	1.36788	4.87756		1.44985	1.24984	2.11896	6.29094
6.58581	1.84353	1.37356	1.1046		1.46155	3.41394	2.52118	2.55238
2.85369	1.2332	1.33202	8.32953		1.31614	1.51761	2.47523	4.88408
3.73816	1.35506	2.28959	4.95645		1.52874	2.00051	1.30671	3.0187
8.59267	2.09542	1.09859	2.57141		1.5806	1.67877	1.20489	2.7292
6.71207	1.5457	2.21752	2.07797		1.09846	1.8702	1.46378	4.27666
4.30478	2.67736	1.82837	6.91045		1.51021	1.68621	1.77628	9.39219
2.22145		1.85299	5.80173		1.28083	1.7185	1.2798	5.4807
1.45005		1.22331	1.64109		1.66776	1.71886	2.78498	2.47721
4.31762		1.1605	1.65516		1.74306	1.89061	2.21607	2.17758
4.10558		2.48142	5.53924		1.48199	1.97581	1.9648	4.92152
6.26389		3.03144	6.09129		1.52456	1.27294	1.39887	2.27595
5.42788		1.76427	4.39797		1.38813	2.71234	1.36312	2.89145
2.20077		1.41464	7.54534		1.38103	1.43288	1.62194	4.39089
4.18926		1.66201	5.28361		1.68293	1.63747	1.82394	2.74675
5.01504		2.80638	2.01949		3.33011	1.24239	1.22192	7.0924
4.94199		2.88556	8.27747		2.18176	1.42178	1.87519	6.3976
5.56844		1.61781	5.38426		1.65854	1.32143	1.36616	1.92705
7.97649		1.43832	6.5229		1.57667	2.74705	1.07927	8.12694
6.29877		1.31903	6.99335		1.31528	2.42186	2.63126	3.33235
3.58873		2.30708	5.18994		1.19711	1.92297	2.34195	2.51168
7.49645		2.06392	4.9244		1.81307	1.79772	1.66321	2.71093
6.10738		1.23666	3.39142		1.4305	1.04014	1.34324	2.20906
4.06994		1.61422	5.60184		4.8326	2.14203	1.21795	2.1258
2.60956		1.40943	4.89008		1.18392	1.64651	1.89367	2.7164
6.99944		1.53313	4.96932		1.6629	1.53856	1.137	2.51453
6.49635		1.85875	3.6559		1.23867	1.51827	2.08664	5.75785
7.70009		1.49	7.37923		1.84981	1.61913	1.88083	5.28136
3.54472		1.36255	3.99028		1.48092	1.78647	1.06094	4.16367
3.39131		1.35037	4.83607		1.4102	1.53887	2.86635	4.94799
4.63438		2.35677	1.92367		1.23523	1.88396	1.22173	2.25673
2.43858		1.42413	1.34697		1.93294	1.47444	2.78982	2.39121
5.14459		2.18161	6.7658		1.54926	1.91853	1.19395	2.34541
5.84238		3.027	4.13604		2.00499	1.46269	2.71046	2.8423
6.75518		1.60226	6.26388		1.08508	1.7721	2.53901	2.70691
2.86406		4.05012	3.79062		1.07181	1.51434	1.63678	3.45103
8.52749		1.67831	3.6152		1.60885	2.78785	1.64194	5.46816
4.66192		3.08535	5.03219		1.70231	2.9897	1.85562	2.78799
4.31774		1.53859	1.89314		1.43865	1.31821	2.04971	1.92958
3.88549		1.12525	2.07746		1.58958	1.47206	1.70764	4.03256
6.19604		2.16568	6.37043		1.74822	1.79178	2.64569	1.72067
4.46694		3.25312	5.58841		1.62383	1.36611	1.3453	2.79004
4.84063		2.19355	3.697		1.35209	3.25601	1.63136	5.72528
5.29654		2.21656	6.018		1.83058	1.18333	3.82443	4.18403
6.247		1.41465	1.24449		1.34907	1.14737	2.65671	2.71967
1.43808		2.14549	5.76206		1.42886	1.5385	1.7175	2.15451
3.9422		2.9711	8.01512		3.10662	1.10655	2.00244	2.48527
4.9187		1.23839	4.21039		1.53909	2.33509	1.7987	1.92527
5.59992		1.06247	6.18089		1.22904	1.86014	1.26016	2.3977
2.04414		2.54483	4.00634		2.14515	1.31333	1.69028	1.55442
2.39688		1.57433	5.80832		3.20856	1.27787	3.68677	4.87388
4.36957		1.96593	3.46133		1.60917	1.39942	1.97569	4.59783
4.60949		1.80823	4.66586		1.55125	1.3643	2.8886	5.91219
2.40078		1.70793	2.30805		1.58378	1.64142	2.71046	3.94918
2.39041		1.92138	5.90407		1.35558	1.27401	1.9347	2.19994
4.73482		1.65444	4.99092		1.37018	2.2781	2.22335	3.11699
2.94324		1.27984	5.1066		1.89681	2.18379	2.34842	5.92994
4.47873		2.02203	7.31048		1.20536	1.57482	2.14076	2.60285
4.53405		1.39941	6.17728		1.38696	1.38002	1.07211	2.45746
4.68089		2.06629	4.76583		1.59702	1.62296	2.53113	5.5249
3.02699		1.64123	6.00688		1.68767	1.86864	1.49092	5.77651
8.49675		1.75637	6.52951		1.62217	1.20009	1.18667	4.7172
5.92868		1.54306	4.94831		1.95038	1.73869	1.41819	2.66919
5.40753		1.57772	4.69162		1.92948	1.24432	1.13752	6.30032
5.08386		1.24244	5.09322		1.4139	1.04319	2.65535	2.12411
4.90397		2.83659	2.62515		1.93314	2.05732	2.77906	4.6091
4.83622		1.20148	2.87475		1.2331	1.46848	2.29978	2.19437
4.33398		2.1477	5.42376		1.21916	1.72133	1.76495	2.20737
2.31739		1.26163	3.94094		1.41056	1.52159	1.56474	6.90913
4.83851		2.40336	3.11197		1.11774	1.57642	1.47655	5.58809
5.16858		1.17143	7.7126		2.28538	1.51626	3.29186	6.17145
6.06336		4.50569	7.05148		1.72996	2.99822	2.05963	2.5473
4.08338		1.39596	7.26931		2.1653	3.14501	1.44548	7.09624
5.48659		2.19994	5.92142		1.27902	1.53485	1.40968	2.90944
5.28565		1.1479	8.35165		1.56768	2.04763	1.59721	3.89489
6.62209		2.14507	4.84366		1.16687	1.37956	1.36878	2.59301
3.32935		2.67333	2.77213		1.26043	1.52945	1.33621	3.88325
2.14706		2.28426	3.02504		1.06305	2.19198	1.86553	2.65078
7.41093		3.26367	2.34749		1.20543	3.81341	2.44305	2.97843
4.46423		1.20234	4.35236		1.73102	1.64562	1.17648	5.07602
4.30943		3.40533	1.57071		3.48018	2.20853	1.97481	3.83514
4.93292		3.05181	3.23145		1.47119	2.45732	3.29598	6.20581
5.67733		1.60556	4.70068		2.87942	1.60547	1.596	5.46239
3.42307		1.62566	1.85729		2.25951	1.53366	1.28652	2.73404
5.20557		1.44846	2.91425		2.02401	1.79109	1.74353	2.66133
5.15706		3.45848	2.93413		2.88965	2.02825	1.37104	2.00693
5.06039		1.16908	3.40778		2.04605	2.31888	2.37462	1.96909
6.09207		1.2731	6.57071		1.44646	1.45004	1.91609	4.95227
5.29558		1.53893	4.42046		1.62537	1.67222	1.86871	1.70482
4.15435		1.25436	5.11423		2.2316	1.24307	3.03117	3.27548
2.48308		1.45169	5.14821		1.71459	1.53092	2.68699	2.06191
1.75703		2.35583	2.94469		2.07282	2.50852	2.25436	2.42402
5.69878		2.09864	6.98984		1.54506	1.84731	2.68163	8.33603
4.41869		1.7963	4.96832		1.30841	1.1458	2.09511	8.25047
3.05147		1.56511	8.20705		2.33882	1.95865	1.85002	6.02992
6.57312		2.08843	4.77096		2.74378	1.47301	1.88585	2.42893
4.75366		2.3576	5.61905		1.31979	1.86595	1.72348	2.89729
6.21493		1.29486	5.31645		2.10137	1.85482	1.09529	4.44029
3.68409		1.40149	3.01765		1.83939	1.8007	1.90531	3.85852
4.51436		3.52891	1.50777		2.32411	1.83159	2.29445	2.52272
3.60055		1.31133	3.53963		1.2826	1.6646	1.5318	3.50566
4.27597		1.76165	2.81623		1.12691	1.30638	1.76418	4.97288
4.25001		2.32767	2.59312		2.25764	1.54547	1.37383	5.47495
4.58023		1.47848	5.89859		1.57858	1.51966	2.19403	2.44043
1.41151		1.7879	2.63282		1.89639	1.28872	1.42854	2.5564
3.63226		4.39825	2.09234		1.21603	2.84992	1.74283	6.20889
5.98789		1.28231	4.86865		1.67997	2.34	1.4802	4.41273
7.19139		2.0929	5.26762		1.5218	1.37067	2.56493	3.82722
		3.20908	2.95429		2.34501	2.47675	2.57931	7.22881
		5.06182	2.8892		2.07051	1.27382	2.10959	4.50213
		2.23142	6.4249		5.8767	3.07952	1.68964	3.86369
		2.08729	5.26109		2.08279	1.12316	1.83697	2.88682
		1.4624	1.49181		1.34054	1.41869	1.56144	5.28633
		1.25252	2.58491		1.64385	1.32289	2.01852	3.45468
		1.26599	4.80962		1.8676	2.36369	1.20392	4.90322
		2.22655	3.86907		1.15148	2.01629	3.00707	1.67514
		2.50729	5.41182		2.95881	1.20308	1.57134	5.21559
		1.26589	4.89861		4.25591	2.20301	2.6812	6.40268
		2.02748	6.39325		3.46303	2.8953	1.17009	5.54093
		1.87952	5.53499		1.74156	2.38297	1.79345	2.59576
		2.20389	5.12546		1.07534	2.9431	1.1606	5.7708
		2.15203	1.56756		1.39992	1.57631	1.9448	1.89439
		1.6761	5.54354		2.53805	1.51698	1.68191	4.57861
		3.15318	8.37249		2.71278	2.14047	1.79609	10.0904
		1.55383	4.87061		1.51907	2.40331	1.76461	7.06011
		2.22415	4.7588		2.09134	1.82154	1.70025	4.40469
		2.77928	6.91616		2.52196	2.07994	1.33984	7.3885
		1.54562	4.68876		2.36274	1.15115	1.34245	5.87311
		3.65978	2.48851		1.50363	1.20711	1.19902	4.64855
		2.00793	9.72198		2.21435	2.3288	1.16067	4.86149
		3.67086	4.33096		1.62206	2.69245	1.19786	5.05675
		2.25396	4.31594		1.74606	1.11974	1.46143	4.09679
		2.08718	6.0226		2.77014	1.92495	1.69062	2.70516
		1.18863	3.84092		1.58256	1.78863	1.57278	2.52679
		2.96271	5.33752		1.42387	1.93189	1.81229	1.35192
		2.70889	6.49291		1.69024	1.94679	1.55706	2.56757
		1.472	4.99388		3.20909	1.56994	1.405	3.28821
		2.05948	1.2502		1.24479	2.00608	1.56152	2.64032
		1.45624	2.29739		1.29085	1.76615	1.45523	2.61657
		2.15184	6.30959		1.73303	2.41006	1.76855	8.16231
		1.88218	4.59651		1.52073	1.46734	1.444	4.50639
		1.91516	6.09377		1.93012	2.14244	1.45949	2.90177
		2.46838	10.0515		2.6062	2.38131	1.2745	4.79778
		1.895	6.34042		1.51755	1.32656	2.29398	5.2006
		2.62895	5.70185		1.34447	2.22296	1.27546	4.97641
		4.30063	5.29481		2.55388	1.80799	1.21245	2.29697
		1.55099	3.46642		2.69494	2.52019	3.01058	2.17919
		1.43906	7.42689		2.60918	2.82362	1.35401	2.76438
		2.12021	7.87201		1.63723	1.41522	2.54837	5.09783
		1.333	8.70074		1.28885	2.06214	1.49381	2.57362
		2.32686	5.65822		1.94432	1.66467	1.52907	2.48533
		1.44285	3.68579		2.47094	1.18448	1.15173	7.71526
		2.91577	5.25687		3.52353	2.29465	1.72311	5.98233
		2.43212	6.81963		1.39422	1.36358	1.58645	4.83557
		2.09264	6.63238		1.23032	2.54385	1.6974	6.7835
		2.82412	7.01508		1.40294	1.42024	2.58661	6.54973
		1.27184	5.00485		3.7688	1.36583	1.31385	7.00493
		1.31558	5.01971		1.15593	2.05762	1.04819	2.88149
		1.48376	6.54222		3.94958	1.63767	1.40563	2.92488
		1.98223	4.50504		4.86197	1.61852	1.18135	1.22204
		4.23506	4.76752		1.79495	1.3006	2.12058	7.44423
		2.0732	3.18139		1.85852	1.99328	1.7546	4.55033
		1.61858	7.10097		2.39179	2.1028	1.32504	3.03764
		2.19683	5.1768		1.28319	1.97441	1.49795	5.72862
		2.82474	5.43309		1.85893	2.31513	2.02234	7.27202
		1.74356	7.23224		3.89281	1.364	1.42174	2.17207
		1.54262	3.92193		2.01842	1.45619	2.12722	6.06131
		2.53951	2.20498		1.49641	1.75675	1.32386	2.79873
		1.38826	7.16193		2.63892	1.26045	1.3833	3.20432
		1.20493	3.95105		1.41934	1.44677	1.60677	2.63087
		3.11151	3.32087		2.32408	3.03884	1.42287	2.76057
		2.13776	4.37714		1.87887	1.14394	1.7116	2.07968
		1.79191	10.2882		2.957	1.42584	1.53951	7.21943
		1.14213	7.06281		3.5977	1.23243	1.44688	2.31957
		1.5206	6.63576		1.20239	1.17825	1.6073	2.43325
		1.37504	5.82952		1.5506	2.59257	1.57492	7.04561
		1.26141	8.0244		1.4646	1.40551	1.35787	5.66866
		2.0143	6.7287		1.75387	1.86625	1.77517	4.00261
		1.7953	6.56977		1.53238	2.18485	2.11624	3.474
		2.5648	7.20629		1.34213	1.89669	1.21029	3.68459
		1.28089	4.4699		2.04929	1.52847	1.26348	4.53837
		1.32691	2.26837		1.63548	1.09669	1.3021	1.88007
		2.51312	2.6721		1.54556	1.6018	2.26314	2.81961
		1.44691	5.86234		1.88869	1.25362	1.2073	2.85212
		3.2259	6.36564		1.44433	1.40269	1.38202	2.92499
		2.41972	9.28118		1.25067	2.05583	2.14144	8.9775
		1.72949	5.05009		2.21035	1.61616	1.33825	2.45148
		3.3046	8.86412		1.57713	1.20175	2.21254	5.57671
		2.28454	3.09047		1.33496	2.53486	2.25817	3.68047
		1.99943	9.28936		2.08505	1.10324	2.14774	1.77286
		2.46634	3.58956		2.24011	2.25327	1.36326	6.04021
		1.26347	2.11964		3.26608	2.15086	2.76488	3.80552
		2.93212	4.94495		2.41513	1.34086	1.80668	6.66535
		2.59743	7.37132		1.38763	1.92415	1.47763	3.369
		2.51165	5.66511		2.11744	2.33009	1.36377	4.68594
		2.14894	4.61426		2.71147	2.2353	1.37269	2.30443
		2.78183	9.17167		1.6312	1.83598	1.74188	4.91609
		3.44312	5.1606		1.65848	2.02511	1.51486	4.23185
		2.60167	5.58751		2.90003	2.02148	2.69685	3.59249
		1.90882	7.89054		3.16414	1.44034	1.16315	3.76912
		2.3164	3.25638		3.12205	1.606	3.0381	4.1987
		1.97162	7.75811		4.13567	2.05363	1.48161	2.46078
		1.87807	6.54877		3.97048	2.69284	1.79877	4.17225
		1.70335	5.31845		5.20987	3.42694	1.787	4.75267
		1.59148	8.33386		1.4762	1.95948	1.11065	2.30163
		2.25758	7.34657		1.77664	1.84115	2.29585	3.18734
		2.24133	8.0521		2.55371	1.58035	1.47837	5.66036
		1.72172	7.17934		2.34032	1.89561	1.81203	5.07748
		1.79437	5.88529		1.49516	2.0292	3.35471	10.0204
		2.13902	6.05972		1.64775	1.86437	1.47394	2.37729
		2.38053	4.95609		1.44565	1.87558	1.22658	3.26805
		2.69165	3.39741		2.85719	1.6041	1.47827	4.77387
		2.45798	5.29554		1.83854	1.30913	1.79318	2.86097
		1.1966	5.13135		1.08624	1.44243	2.60457	3.24974
		1.89426	5.22715		3.36423	2.56637	1.12292	7.54733
		1.8843	5.06665		3.09237	2.91549	1.92659	4.98645
		1.30294	7.44666		2.27813	2.11894	1.96655	4.69467
		1.62109	1.42551		1.21724	1.93332	1.4281	6.66685
		1.21622	6.09094		2.22468	1.33773	1.30813	5.56444
		1.25351	6.75878		1.55858	1.35602	1.35475	2.67151
		1.35299	3.26727		1.968	3.79803	1.94516	5.06248
		1.76188	9.51377		1.45311	2.13981	1.37921	5.08129
		1.3993	2.78175		1.53906	2.82946	2.58666	1.33565
		1.22623	3.59046		1.65586	1.61618	2.44607	4.92256
		1.2966	5.85235		2.37839	1.43448	1.10083	3.03521
		1.3211	4.92899		2.14945	1.1463	1.93357	2.76141
		2.50938	4.1074		1.83914	2.23229	1.08859	2.60576
		1.283	5.26318		2.15113	2.4274	3.12563	4.41861
		2.09245	2.37411		1.79236	2.77271	1.34564	4.73564
		1.40195	8.06936		2.00359	3.11954	1.55527	3.50077
		1.29176	4.57609		1.52985	1.65277	2.4262	6.30433
		1.2139	6.68245		2.52071	2.5614	3.17083	2.55101
		1.60453	7.24978		3.97522	2.48082	2.40566	3.11964
		2.71052	5.04231		2.20686	1.83405	2.00569	2.85858
		3.56745	2.66209		1.66534	1.44684	1.40124	3.46164
		1.68897	8.32647		2.32613	1.10366	1.5161	3.75992
		2.61281	3.84326		2.68661	1.28617	2.40328	2.31779
		1.39455	4.01442		1.70141	1.64064	2.54374	1.97945
		4.12433	4.37623		2.42487	1.20923	1.26413	5.43905
		1.86621	6.01355		1.75086	1.5452	1.39403	6.55938
		1.11434	6.63466		3.91947	1.30279	1.34913	5.76152
		1.52618	2.04447		1.49577	1.65623	1.52517	5.02982
		1.19178	4.72582		2.64984	1.90932	1.82364	8.3962
		1.43611	4.57266		1.33103	2.04037	1.02724	2.42088
		1.9048	5.20124		1.79549	1.2581	1.34639	1.53005
		1.05539	4.13878		1.33732	1.98821	2.77226	4.38704
		2.05595	1.81015		3.6228	1.62205	1.36491	5.87324
		1.66106	5.0835		1.92908	1.99755	2.15391	2.5502
		2.26284	4.34588		1.06847	3.35178	2.07658	2.61923
		2.32727	4.92994		1.20982	2.91193	1.3877	2.33003
		1.35346	5.85805		1.89427	1.67423	3.08185	3.32222
		2.12343	12.3414		1.76399	1.35908	1.92013	2.41418
		1.27752	5.46977		1.41252	1.48215	1.93061	4.13805
		3.10734	5.2973		4.71145	1.41465	2.01567	4.28933
		2.10689	1.96155		1.37614	2.59824	2.96797	2.83337
		2.75119	6.82963		1.53157	1.38629	1.93554	6.38019
		3.80704	6.59352		1.33306	2.43693	2.09222	4.61279
		2.31607	6.69068		1.54113	3.07719	2.38587	5.88621
		1.64764	7.20409		1.55892	1.49729	1.1987	3.82791
		1.68026	5.20416		1.33706	1.37481	3.67589	2.18838
		1.3942	4.48137		1.8054	1.67672	2.15405	3.36456
		1.26551	5.75468		1.0626	1.27996	1.97659	5.99048
		1.78111	2.43705		1.48733	1.89148	2.84912	4.57941
		2.4454	5.46217		1.46012	1.11363	1.74282	1.09477
		2.12188	2.79582		1.44518	2.08612	1.46473	5.66238
		1.89041	5.53753		1.72983	3.06917	2.31914	5.00634
		2.13093	5.84428		1.74676	1.70183	3.2038	2.39625
		3.46512	6.86643		2.11462	3.38488	2.33818	7.01638
		1.85585	2.32621		2.00732	1.95766	1.50914	5.12281
		2.1038	7.64844		1.62495	3.35276	1.84827	3.81048
		1.24944	4.54367		1.42179	1.84041	1.64726	2.93625
		3.27822	4.22982		1.70247	1.37588	1.47009	2.77558
		2.03944	8.66822		1.64159	1.3678	1.76985	2.35063
		1.91154	6.21361		1.25685	2.09944	1.39117	4.7002
		1.71847	6.20375		1.50712	2.45323	1.38673	5.26834
		2.95375	4.29367		1.30199	1.38028	1.58018	6.15079
		2.82466	4.93053		1.08296	2.04803	1.87304	2.82582
		1.38115	7.76235		1.36381	2.09387	1.62151	2.08653
		1.7391	5.72924		1.35582	1.71773	3.04107	5.01024
		3.92411	5.33986		1.61455	1.90643	2.61936	2.42989
		1.19255	6.09809		1.83519	2.84118	1.56815	23.3806
		1.30015	5.29628		1.96689	1.22434	1.27197	2.41497
		2.23008	5.02763		1.40792	2.34428	2.25527	2.32268
		1.24464	5.93683		1.05902	3.00155	1.47739	2.99651
		2.66999	5.51722		2.21236	1.35872	1.54865	1.9606
		1.49558	4.9567		1.4716	1.11665	2.00048	1.57664
		1.51165	6.5591		1.7536	2.62415	1.60489	2.58479
		2.97873	4.61619		1.49852	1.42864	1.8745	6.90083
		1.3517	2.88584		1.35261	1.59508	2.12567	3.13002
		2.84777	7.31237		1.63252	2.06297	2.51551	5.97238
		1.36904	5.09933		1.26428	2.9998	1.09958	2.13813
		2.23459	6.67448		1.65873	1.21192	1.35867	2.75562
		2.2624	5.75611		1.78213	1.74418	1.00844	4.81325
		1.19392	6.3457		1.47162	1.05429	1.64567	5.33985
		1.40548	7.02937		1.47589	1.05495	1.28644	4.78914
		2.07118	1.62174		1.1451	2.74139	1.22483	2.41058
		1.80935	4.3636		2.47224	1.37253	1.75584	6.13714
		1.24743	5.28223		1.5253	2.7341	1.54978	4.59477
		2.58245	5.38711		1.75927	1.38555	1.84549	1.88032
		2.29427	5.29423		1.71528	1.61123	2.31914	2.4021
		2.83262	5.75599		2.27121	1.36479	1.20383	1.47287
		2.19192	4.73263		2.3873	2.68586	1.66905	5.00373
		2.43761	5.28466		1.75042	1.17508	1.70233	2.4884
		2.74644	2.51506		1.72918	1.8494	2.62872	2.50444
		1.14425	4.50501		1.6317	2.83254	2.06079	2.1936
		1.14354	10.185		1.41862	2.27629	1.429	4.55042
		1.63134	2.78321		1.24271	1.03853	1.96468	2.53515
		1.57851	2.85477		1.13449	1.30844	1.2331	2.59412
		1.57961	5.68717		2.15222	2.18046	3.11225	1.63903
		3.9844	2.36414		1.2184	2.01787	1.6902	5.53124
		2.60884	7.2551		2.2596	1.5051	2.44892	6.44261
		1.73525	8.01396		1.89904	1.67097	2.31058	2.46538
		1.26547	7.08409		1.92533	1.30342	1.792	3.19726
		3.26022	5.12701		1.88219	2.70638	1.75397	6.49103
		1.82667	3.21235		1.2292	1.43385	1.38317	2.45314
		1.31502	5.23945		2.34103	1.21649	1.29117	2.50525
		2.02789	9.35817		1.59427	1.35358	2.74077	2.65042
		3.22794	6.25385		1.39382	1.98462	1.26933	2.34572
		1.50409	7.15699		1.37845	1.61218	1.46458	7.00691
		2.23594	9.10058		1.43188	1.13808	1.85489	3.24387
		2.11039	7.46078		2.14094	2.17755	1.17159	3.27644
		1.58745	5.33413		1.60903	1.37769	1.7502	3.35666
		4.31273	9.35595		2.17407	1.33804	1.59926	2.19796
		2.23164	6.52656		1.32656	1.1202	2.39294	1.93393
		1.71169	5.0023		1.34103	1.41138	1.61677	2.52691
		1.65154	6.87599		1.60432	1.66416	1.31122	2.55927
		2.79018	3.08665		2.4324	2.81448	2.57347	2.71086
		2.93567	5.07222		1.03612	1.24168	1.9766	3.52386
		1.75577	3.18248		1.51011	1.15561	1.76477	4.24337
		1.8344	5.17381		1.69806	1.7351	1.28102	2.51909
		3.04601	2.3521		2.06933	1.27215	1.93736	6.95568
		2.33758	2.39654		1.44407	1.51309	1.16131	2.84214
		1.16856	8.79597		1.16351	1.3115	2.2713	3.51944
		3.19926	6.9784		1.53354	1.54793	1.91591	3.21903
		2.03683	4.82068		1.99339	1.75373	1.57767	5.67231
		1.84839	4.70199		2.59655	2.90636	1.83935	5.21839
		1.77201	6.99139		1.30996	1.3218	1.4079	1.61572
		1.36698	6.64164		1.59143	1.53547	2.68945	7.02553
		1.42458	7.30876		1.37966	1.16979	3.69802	4.67793
		1.18949	7.50448		1.35928	1.19464	1.38508	2.70361
		1.18635	5.47468		1.26675	1.82462	2.13313	4.90003
		2.11177	5.69335		1.22416	1.22874	1.71196	2.59443
		1.26773	7.72122		1.58545	1.14542	1.55511	2.99069
		3.19343	8.05368		1.65755	2.85322	2.36203	2.22604
		2.55011	2.76642		2.02249	1.65745	1.52812	2.33768
		1.83693	2.35945		1.32761	1.91426	1.28746	5.64319
		2.54788	3.7857		1.21714	1.7712	1.37331	3.25097
		1.22095	5.34437		1.35632	1.53621	1.65903	3.33373
		1.55038	2.67751		3.45295	1.24955	2.79065	5.89311
		1.76536	1.86535		1.92315	1.1511	2.01944	2.80569
		3.51954	7.77118		1.18373	1.28909	1.24769	5.5402
		2.40395	2.3979		1.5124	1.38843	2.31813	2.61668
		1.7607	4.91685		1.6554	1.36277	1.88375	3.42473
		2.50717	7.56226		1.02741	1.71786	1.44339	2.90474
		1.34449	6.5081		1.43711	1.30374	1.46012	3.6731
		1.73068	3.78705		1.23073	1.34862	2.49824	2.17182
		1.81353	5.43004		1.22856	1.7735	2.08145	1.84698
		1.37881	3.29289		1.68078	1.55935	1.68629	1.85781
		1.46672	2.13112		1.54936	1.44017	1.66604	3.35855
		2.56872	2.96557		1.47993	1.10058	1.64404	2.39261
		2.8117	6.74093		1.17183	1.87601	1.14715	6.41596
		1.12682	3.51109		1.35314	2.02397	1.71626	4.12117
		3.70128			1.4749	1.97745	3.37214	2.23333
		1.94054			1.3249	2.2333	1.53731	3.40445
		2.755			1.49269	1.68714	1.40763	1.69436
		1.71287			1.38515	1.42952	1.25034	3.09606
		1.48015			1.70632	1.04463	1.77065	2.37459
		2.24305			1.49503	2.55643	2.65558	3.56941
		1.93056			1.95257	1.44874	1.2518	1.59151
		1.32639			1.7179	1.82683	1.03617	3.32487
		1.91028			2.91956	1.27338	1.36868	4.62543
		1.61479			1.75988	1.43894	1.59679	4.69892
		1.48908			2.44404	1.46515	1.66075	2.66891
		1.54075			2.12574	1.74265	2.57836	2.68094
		2.32122			1.62464	1.9397	1.09892	3.72832
		1.64111			1.17486	1.64126	1.2513	4.05904
		1.11914			1.53021	1.33297	1.79018	3.5075
		1.66038			1.44327	1.56771	1.82599	3.5557
		2.15554			1.20729	1.85681	1.25959	2.34683
		2.2529			1.4134	1.4838	1.46256	6.20127
		1.6385			1.25141	2.30007	1.26951	6.26123
		1.65835			1.22218	1.24721	3.77411	3.60469
		2.16231			1.01792	1.90638	1.87656	5.07203
		2.30814			1.35522	2.25642	3.12277	2.60113
		2.49155			1.41673	2.28629	1.52658	2.22504
		1.73576			1.1573	1.76462	1.68722	8.00709
		1.238			1.10254	1.06243	1.44865	2.54951
		2.04048			1.14329	1.13372	1.62649	3.01884
		1.40913			1.00363	2.13264	1.59828	2.28617
		3.02654			1.5043	1.36585	1.24379	2.54554
		1.35449			1.10225	1.51335	1.17114	6.52008
		1.98238			2.27835	1.39654	2.5733	2.39002
		1.2451			1.45657	1.79178	1.60553	3.94963
		1.79856			1.26121	1.55475	1.31055	1.98482
		1.29604			1.9267	1.4564	1.23322	1.98327
		2.17828			1.36748	1.55615	1.88365	5.34996
		1.35896			1.89745	1.96844	1.55638	3.03578
		2.57197			1.10788	1.89178	1.47866	2.58198
		2.32365			1.42747	1.50038	1.31601	5.81966
		1.87477			2.03261	1.65025	2.83778	3.09412
		1.19374			1.18947	1.21805	3.81123	2.79471
		1.3831			1.52318	1.0173	2.62671	2.89684
		3.04511			1.55903	1.23479	3.04705	3.43164
		2.77281			2.67162	1.85336	1.18752	3.85567
		1.69354			1.59524	1.39642	1.76336	3.74027
		4.38842			1.71183	1.70525	1.93425	2.33913
		2.23875			1.70215	1.17099	2.00281	2.86698
		2.24459			1.80818	1.71202	2.56286	3.71787
		1.46219			1.27544	1.40749	2.9867	5.63613
		1.44766			2.70839	2.04073	1.49258	1.60051
		1.6469			1.30902	1.85394	2.43933	3.66133
		2.09742			1.41453	1.72921	2.41747	2.09023
		2.15774			2.3644	1.70402	2.49939	2.34522
		1.73711			1.79782	1.89968	1.708	2.36532
		1.44959			2.67042	1.53706	1.46592	2.91831
		2.09655			1.95348	1.24066	1.83485	1.15973
		1.44917			2.48441	1.18721	1.22313	4.00695
		2.64721			1.91698	1.33011	1.40698	6.55109
		2.55961			1.28088	2.05262	1.33559	2.83505
		2.01366			1.63065	1.22355	1.5193	1.99779
		1.83765			1.62746	1.34609	1.48638	2.68968
		1.4959			1.03511	2.31608	1.38463	2.72491
		1.74244			1.44881	1.37908	2.27237	2.65516
		1.63449			1.4086	1.64606	1.17759	2.68676
		1.6827			1.15984	1.59074	1.65669	5.60176
		1.9399			1.67488	1.22716	1.32633	3.51417
		2.29897			1.88164	1.27353	1.79119	2.47301
		1.2409			1.39961	1.73282	1.38504	2.69751
		1.89775			1.18779	2.48695	1.77773	2.40769
		2.15571			1.70464	2.20554	1.70955	2.7493
		3.08056			1.96267	1.60262	1.46788	2.28478
		3.45443			1.95766	1.16594	2.29287	4.68845
		1.99376			1.63341	1.44003	2.61715	2.31953
		2.89033			1.34846	1.12713	2.02768	5.17448
		1.39434			2.53513	1.34785	2.56661	3.05343
		1.34426			1.23799	1.6844	1.29247	4.72713
		2.06327			1.86257	1.56666	2.7286	1.78666
		1.51262			2.00201	1.96029	2.09082	2.41431
		2.15735			1.60219	1.16807	1.60713	3.47808
		1.34063			4.35531	1.58705	1.29648	5.96194
		1.95261			1.10559	1.60902	2.11215	1.53878
		1.81932			1.17404	2.22562	1.27592	1.9335
		1.70351			1.51191	1.25151	1.84366	3.08611
		2.06832			1.5049	1.65986	2.10448	5.43611
		2.40499			1.06052	1.35871	2.17961	3.81255
		1.91907			1.60845	2.32648	1.56715	4.93983
		2.247			1.13422	2.47726	1.66409	2.5349
		1.46994			2.81746	1.81092	2.23282	1.97394
		1.46065			2.85337	1.59065	2.05847	2.84886
		1.84611			1.75787	2.30776	1.4342	1.9093
		2.59585			1.90877	1.17081	1.20329	2.5829
		1.38013			1.73672	1.64879	1.66033	2.65444
		2.38409			1.63195	1.61734	1.58937	3.67043
		2.35006			1.10377	1.25773	1.77038	3.35702
		1.87926			1.12684	1.34556	1.34904	2.61147
		2.01306			1.68842	1.24996	1.3486	2.88403
		3.72209			3.02679	1.56916	1.3442	5.70802
		1.82527			2.01722	1.03056	1.48314	1.47386
		1.35818			1.28237	1.23886	1.42055	4.8395
		1.44209			1.22742	1.33194	1.48098	1.47261
		1.58332			4.10708	1.10636	1.24083	3.26521
		2.21069			1.18005	1.65405	2.15303	2.33042
		1.9677			1.85826	1.37584	1.19333	2.05777
		1.58234			1.15435	1.74789	1.51853	1.80592
		2.26196			1.47791	1.48662	1.58891	4.80674
		1.7272			2.07349	1.87008	1.39728	2.32872
		1.59807			1.34409	1.51829	1.96593	2.15466
		1.94192			2.0801	1.29495	1.37477	2.6962
		2.19552			1.87928	1.4836	2.05268	3.46024
		1.4559			2.35152	1.20306	1.54102	3.75484
		1.07061			1.1878	1.98581	1.45756	4.27649
		1.41483			1.09747	1.55501	1.41372	2.58227
		1.54992			1.08651	1.29441	1.53649	2.72313
		1.23774			1.47319	1.5886	1.43699	2.35632
		1.79727			3.75751	1.28795	1.764	4.03048
		3.09622			1.70887	1.61671	1.56022	4.80485
		1.87834			1.56766	1.29657	2.08826	2.08276
		1.78445			1.07094	1.25899	1.82148	3.9669
		1.32782			1.659	1.42694	1.77326	2.79525
		1.58445			1.77337	1.74913	1.25474	3.8506
		1.86755			1.21977	1.37325	1.45978	4.38504
		2.85059			1.73637	1.16808	1.42172	4.88694
		1.23341			1.23567	1.35369	2.01691	3.58097
		1.63216			1.60079	2.03313	1.72543	2.06137
		1.29177			2.04703	1.24723	1.22961	4.87995
		1.84491			1.28044	1.31087	1.43705	2.54598
		1.07256			1.33808	2.42453	1.34463	2.9774
		1.92813			1.29444	1.46582	2.13729	1.75865
		1.4812			1.22991	2.06459	1.50826	3.50904
		1.67627			1.86046	1.50628	1.67276	1.91529
		2.13088			1.16521	1.62329	1.23148	2.96594
		1.50481			1.12267	1.3879	2.0268	3.15614
		1.5739			1.57822	1.2784	1.92616	6.08591
		3.50535			1.38103	2.19138	1.74471	2.68036
		1.42428			1.20041	1.34045	1.33549	4.22723
		1.95702			1.59046	1.53101	1.77753	2.84526
		1.37961			1.71489	1.25801	2.80645	6.74651
		1.47567			1.29914	1.45399	2.31693	1.79398
		1.6585			1.47083	1.10305	1.19864	4.95181
		1.27208			1.21443	1.14213	1.68073	4.72434
		1.15968			1.61432	1.10796	1.63728	2.45499
		1.78479			1.99734	1.59095	2.21898	3.36292
		1.43757			1.73175	1.07151	1.39452	3.55095
		2.51247			1.16582	1.37941	2.12482	2.7842
		1.48101			1.15979	1.52851	2.78039	3.81077
		2.75036			1.76326	1.14829	1.41354	1.87264
		1.4005			1.65823	1.67235	2.04795	2.21131
		1.76259			1.23408	1.14288	1.35317	1.56701
		1.83212			1.23025	1.79284	2.28864	2.81484
		1.83412			1.2615	1.38045	1.42245	2.73328
		1.11279			1.50622	1.48466	1.27925	2.44295
		1.71019				1.42041	1.64261	3.21403
		1.74298				1.40898	2.63983	6.0279
		1.48014				1.14169	1.49172	3.00226
		1.59616				1.51631	1.46091	2.70248
		1.37683				2.29888	1.69065	3.09516
		1.25336				1.5633	1.79743	2.78871
		2.28535				1.26507	1.71621	1.65389
		2.24982				1.43707	1.69642	1.93292
		1.16039				2.30068	1.61548	1.44536
		3.85644				1.96772	1.64593	3.45839
		1.04635				1.60075	2.2029	2.94918
		1.88601				1.18484	1.46021	2.50197
		2.858				1.46919	1.59432	1.35622
		1.55345				1.66861	1.33064	2.68575
		2.16602				1.04901	1.01223	3.51854
		1.47342				1.47833	1.57387	2.05561
		2.17399				1.34488	1.76536	2.89749
		2.10485				1.92831	1.74952	3.37322
		1.49339				1.41267	1.65456	1.9082
		2.33228					1.89553	1.82167
		1.44886					1.71097	2.63426
		1.16115					1.59969	2.59505
		1.40959					1.08401	2.69235
		1.60799					1.58597	2.33919
		1.51304					1.25906	5.18045
		1.40601					2.67861	2.66734
		1.15874					1.21362	3.81661
		2.80854					1.52897	2.89696
		1.61968					1.47402	2.37184
		1.99403					1.56346	4.52103
		1.95347					1.72411	1.82421
		1.45002					1.40584	1.99896
		1.14881					1.35973	4.97925
		1.30214					1.86446	3.00487
		1.23225					1.49064	2.76679
		2.15706					1.24887	1.42839
		1.16051					1.32023	2.27327
		2.17755					1.97052	2.47224
		2.20865					1.33714	4.07425
		2.11425					1.56917	4.4565
		2.05027					1.55368	5.15791
		2.2212					1.03587	2.6536
		1.85409					1.78364	6.69948
		2.38754					1.40273	3.01941
		2.0921					1.16923	2.59715
		2.02182					2.17677	1.29831
		3.26387					1.44021	1.76911
		2.89371					2.0845	2.55685
		1.06937					1.39183	1.48056
		2.5398					1.36206	2.92019
		2.31019					1.80304	3.28941
		2.13144					1.19398	6.07469
		1.74181					1.31546	4.53055
		2.09127					1.43144	2.83911
		2.45001					1.76797	2.98307
		1.28134					2.71433	2.38539
		1.61014					1.47705	5.85892
		2.98163					1.8897	1.56818
		2.86539					1.38746	2.79559
		1.95997					1.61882	2.55842
		1.49004					2.19621	4.2694
		1.42294					2.4574	2.52031
		1.80468					1.87421	3.05915
		2.96205					1.51461	3.48825
		4.8692					1.65425	1.05291
		2.02766					1.32962	1.84706
		1.87866					1.56148	3.00738
		2.04441					1.96721	3.81237
		1.59361					1.70409	4.5388
		1.70556					1.76885	4.71234
		1.24088					2.04985	3.4383
		3.06112					2.39432	2.44892
		1.25814					1.65365	2.90285
		2.04363					1.45038	3.78361
		2.01823					1.30859	3.16558
		1.01358					1.11991	6.17762
		2.35635					3.21165	4.73677
		3.22126					1.40265	3.37801
		2.63408					2.08082	5.09549
		1.65278					1.21023	1.50063
		1.73332					1.19579	2.70336
		2.66938					1.21318	4.8708
		1.13305					1.5632	6.43761
		1.58623					1.64443	3.94371
		2.76201					1.2745	1.89179
		2.50418					1.54894	1.77116
		1.68926					1.83911	6.76039
		2.01905					1.48393	4.65145
		2.11663					1.12419	1.95402
		1.42635					2.05115	5.26247
		2.63537					1.73752	2.8898
		1.77821					1.25307	8.61125
		1.43008					1.45783	4.72699
		2.00922					1.35722	4.29952
		1.2634					1.40652	6.56258
		2.21294					1.4387	2.80815
		1.58178					1.41157	6.71304
		2.53696					1.38944	2.94209
		1.54313					1.77498	1.29298
		1.93506					1.27973	2.67854
		1.2839					1.72939	5.17675
		2.68189					1.4768	2.65003
		1.71579					2.40725	2.3575
		2.73185					1.45388	4.7072
		1.66704					1.42894	4.72232
		2.58376					1.40168	3.5465
		3.10138					2.01732	4.92106
		1.59393					1.84445	4.65819
		2.11446					2.26785	2.36639
		3.21916					1.29205	5.33677
		1.31368					1.53426	3.97655
		2.78116					1.37905	4.40644
		1.85908					1.58709	6.06949
		1.17524					1.34054	3.33049
		1.07776					2.62007	5.31812
		2.40063					1.5503	3.33312
		2.17902					1.68379	4.32958
		1.95753					2.22559	5.74919
		1.2175					1.36457	2.9839
		1.18683					1.70171	5.43312
		1.23579					1.3593	3.74267
		2.28319					1.19332	3.22571
		3.71769					1.73733	2.23471
		3.02961					1.90957	3.40294
		2.85757					1.18066	3.96787
		2.7412					1.60691	4.28019
		3.08643					1.50683	2.83351
		1.98286					1.67621	4.02115
		1.91116					1.27182	2.17214
		1.78431					1.18203	4.54365
		2.10905					1.35545	9.37967
		1.24475					1.31164	2.5033
		2.08351					1.11638	1.79994
		1.61611					1.56349	2.51624
		1.7241					1.31616	2.58238
		1.80028					3.05851	2.86081
		1.89634					1.42012	6.60214
		2.24944					1.28824	5.49278
		2.19326					1.83077	2.77749
		1.7439					1.05444	1.05911
		2.07956					1.62819	3.9325
		1.1758					2.05004	2.54774
		2.84092					1.30102	3.54327
		2.49006					1.19519	9.07045
		2.08355					1.58459	2.88867
		1.74082					1.34068	6.66371
		2.31181					2.22343	2.35283
		1.19087					1.29596	2.96056
		1.37485					1.7286	3.77056
		1.75922					1.37951	3.70248
		1.69542					1.96255	3.35512
		2.13724					1.49816	2.52245
		1.38526					1.80659	3.51474
		2.68485					1.8313	3.92749
		1.84197					1.26739	2.64137
		1.94682					1.70405	1.98984
		3.27192					1.22185	2.13297
		1.59483					1.52437	2.89808
		2.25605					2.87598	5.15471
		1.70839					1.45973	1.87311
		1.74259					1.55228	2.62778
		2.03208					2.53447	4.40519
		1.13568					1.13317	3.16048
		1.81941					1.18642	5.46781
		1.57389					2.06683	2.33906
		1.45071					2.49903	2.34905
		1.33268					1.19509	3.3196
		3.41003					1.30103	4.66432
		1.56758					2.28508	1.66266
		2.1546					1.50341	2.93178
		1.46197					1.55804	1.4706
		1.34587					1.12791	1.82369
		1.59459					2.19522	2.96264
		2.81103					1.79001	2.6857
		2.89907					1.80894	3.56577
		1.92895					1.37965	2.11153
		4.42417					1.40889	4.87326
		2.20106					1.08471	5.35582
		1.3278					1.59592	1.99384
		1.70948					1.19487	3.05997
		1.7624					1.59557	1.56267
		1.28859					2.90476	3.18957
		1.3248					1.2912	1.31376
		1.45513					2.09108	4.56821
		2.17729					1.25706	3.39301
		1.17243					1.84168	4.47207
		1.41538					1.44269	3.76238
		1.66014					1.41107	3.06035
		4.2575					1.15006	3.45891
		1.55472					2.53007	2.00249
		2.41587					1.65798	3.90264
		1.14288					1.45177	3.99824
		2.32441					1.16056	5.69902
		3.77273					1.18074	6.46992
		2.38424					1.83007	2.96391
		1.56947					2.24739	9.34259
		1.35505					1.88327	1.99415
		1.42713					3.09313	3.05318
		1.54571					1.47697	5.06354
		1.64472					1.6667	1.04207
		1.40942					1.75597	2.21566
		1.45914					2.0681	2.78483
		1.91145					1.29263	5.214
		2.79902					1.66322	5.05489
		1.64546					1.84269	1.30579
		1.8481					1.23683	2.55439
		1.687					1.47553	3.05818
		2.0391					1.27816	5.34127
		2.0543					1.48177	4.07623
		1.79148					1.42854	3.86586
		3.31359					1.38673	2.15166
		1.47515					1.78141	3.67888
		1.70075					1.14569	3.09598
		1.53337					1.45044	2.14647
		1.58994					1.31441	4.15129
		2.05838					1.28942	2.3028
		1.9861					1.87868	2.38506
		2.56918					1.84625	4.9864
		1.53686					1.38243	3.62709
		1.64788					1.70252	2.10051
		1.84904					1.41077	2.40913
		2.40323					1.5245	2.05747
		2.53257					1.35536	1.84345
		2.62202					1.67783	3.26431
		2.97152					1.76562	3.85339
		2.47062					1.98466	2.49198
		2.57551					1.31355	3.07166
		2.58296					1.3555	4.36915
		1.91889					1.99098	2.75296
		1.3272					1.23297	2.97383
		2.70925					1.53773	2.16052
		2.19548					1.45519	3.09075
		1.55166					1.50883	2.89211
		2.16484					1.49784	2.68261
		1.86934					1.58874	3.73223
		2.24776					2.12493	5.28623
		1.82839					1.62609	2.19511
		1.3269					1.157	3.20769
		2.04218					2.09518	2.37446
		1.91408					1.28428	2.84299
		1.39403					1.14099	2.59392
		1.68681					1.4767	5.21865
		1.37404					1.62754	2.45825
		3.21147					1.48002	3.47434
		1.6466					1.59313	3.85199
		2.96036					2.66572	2.03954
		1.99941					1.31483	2.92742
		1.34821					1.77133	6.1327
		1.42209					2.58394	3.5784
		2.07515					1.56709	4.66364
		1.6219					1.45216	4.58705
		1.15441					2.7206	4.78196
		1.45574					2.02326	3.15759
		2.50789					1.18285	1.71846
		3.53958					2.32061	3.66046
		1.37888					1.22491	2.96619
		1.92475					2.52958	1.95752
		2.51101					1.50811	1.38603
		2.47862					2.43075	3.0293
		1.19279					1.17645	2.59119
		2.34458					1.17191	1.33373
		1.5153					1.42254	3.81875
		2.88737					1.15554	2.99078
		1.57029					2.4083	4.7095
		1.29472					2.08853	4.38037
		1.44097					1.20265	4.53448
		1.85942					1.24035	2.44279
		1.99917					1.1022	2.82827
		1.60152					1.45791	3.65344
		1.65948					1.42919	2.97582
		1.9435					1.51275	4.26651
		1.98298					1.88703	2.00696
		1.61308					1.3735	1.5214
		1.41923					1.31115	1.27431
		4.27055					1.54643	2.63837
		1.8757					1.6734	2.35263
		1.76325					1.27614	2.98281
		1.35101					1.22918	3.39529
		2.34197					2.4909	2.32718
		1.73845					1.93926	2.21242
		1.41617					2.08735	4.17295
		3.04451					1.39415	1.89406
		1.93395					2.3966	2.0171
		2.73229					1.28801	2.5689
		1.20715					1.26369	1.10198
		1.6035					1.30911	2.76763
		2.03712					1.32044	2.58374
		1.74008					1.52256	2.93497
		2.8083					1.44946	2.38483
		1.34094					1.27517	5.87105
		1.65224					1.73232	1.15358
		2.03423					1.66937	1.35643
		1.17965					1.77038	4.4035
		1.71977					1.09431	2.77743
		1.94643					2.89168	2.34267
		2.19879					1.67518	5.3524
		1.09725					1.50361	5.06713
		1.64205					1.31526	2.991
		2.04774					1.29764	4.7466
		1.96935					1.20698	2.4935
		1.51355					2.70409	7.59706
		1.27225					1.29114	3.89833
		2.62004					1.57427	2.8834
		1.86654					1.51112	2.77388
		1.93734					2.35249	4.1956
		1.41758					1.20534	2.74064
		1.1687					1.93571	3.72807
		1.07256					2.0876	3.1164
		1.69394					1.44424	4.47836
		1.92334					2.11557	2.64915
		2.38785					1.25594	2.66186
		1.83539					1.85601	3.33965
		1.51986					1.96972	1.78071
		2.10068					1.28304	3.96683
		1.49466					2.39496	3.0509
		1.9917					1.57369	2.0633
		1.67586					2.66792	3.71728
		2.70154					2.16132	3.39953
		1.55441					1.87615	3.27262
		1.62395					1.1649	5.02677
		1.217					1.68657	5.82225
		2.11261					1.96546	2.95469
		2.60118					1.17854	3.16389
		1.92334					1.52283	3.16155
		3.12905					1.26225	4.98774
		1.47335					1.22183	1.9636
		1.41817					1.83625	4.42729
		1.3801					1.8723	5.05614
		2.12506					1.24721	5.54089
		2.47897					1.48828	2.75977
		1.34649					1.4791	1.66576
		1.95315					1.38517	5.3429
		1.6176					1.47216	4.49913
		1.84303					1.94616	3.35713
		2.58817					1.62036	5.05076
		1.95225					1.49797	4.12675
		2.03023					1.17244	2.98822
		1.71346					1.26033	4.02466
		1.09264					1.55143	2.24197
		2.42147					1.94075	2.98015
		1.63339					1.48396	1.94177
		1.53653					1.90794	2.90887
		2.08082					1.84436	1.60954
		1.7778					1.94305	1.40984
		2.65276					1.78926	3.88611
		1.82356					1.68384	2.06921
		1.58444					1.17758	1.04566
		1.50566					2.35546	5.12395
		1.73516					2.11084	2.70512
		1.42621					1.51409	3.52463
		2.19194					1.50068	3.04398
		1.57704					1.4	2.67956
		1.58955					1.744	7.59625
		2.47685					1.54075	2.49291
		1.20531					1.27448	2.76867
		1.48666					1.50258	5.95088
		2.26011					1.61513	2.68336
		1.50118					2.09187	6.44018
		1.48092					1.74685	2.2672
		2.39229					1.62218	3.80222
		1.83261					1.47322	5.0459
		1.60492					1.12084	6.25122
		1.32487					1.63854	4.22074
		2.94481					1.60916	2.42744
		1.40794					1.7265	3.52544
		3.52334					1.60209	4.1506
		2.53929					1.5485	4.73731
		2.34306					1.63797	3.0259
		2.15537					2.14251	4.32122
		1.83141					1.89823	2.65026
		2.11264					1.44959	2.24641
		1.59498					2.44798	2.29644
		1.32964					1.46844	2.66072
		2.93109					1.57326	5.26622
		1.53124					1.22658	5.0561
		2.03202					1.83335	2.64444
		3.40833					1.56244	5.87026
		2.86852					1.13818	3.24893
		1.59717					1.54939	3.45298
		1.63558					1.39586	1.74627
		2.00058					1.95514	2.44401
		1.79607					1.35041	5.67429
		1.84587					1.67518	2.16541
		1.72923					1.10249	3.54102
		1.53976					2.08812	3.76882
		1.70843					1.46196	1.44501
		2.46468					2.4089	2.51417
		2.91809					1.85005	6.38644
		2.35254					2.33918	3.41788
		3.07267					1.24571	2.51735
		2.12067					1.04285	6.98564
		1.87588					1.06099	2.29091
		2.30417					1.39428	5.03666
		2.79171					1.43404	2.19929
		1.42811					1.8151	4.97554
		2.18648					2.03154	4.46804
		1.73144					1.49417	2.31519
		1.529					1.65434	5.62112
		1.35109					1.45814	4.32725
		1.20008					2.70709	1.06793
		1.11841					2.03092	6.59561
		2.02663					1.48202	2.43628
		1.61439					1.80046	4.43646
		1.70579					2.30236	3.67678
		1.56623					2.18558	3.7556
		2.06859					2.23178	6.12498
		1.6798					1.5954	2.05859
		1.21754					2.12885	2.46787
		1.92809					2.55177	5.2922
		1.75721					1.50606	1.19514
		1.14244					2.2028	6.95772
		2.36832					1.85047	4.60046
		1.42897					1.6347	4.82785
		1.59066					2.08642	2.65186
		1.66088					1.05302	3.11598
		1.66829					1.87631	2.33232
		2.12742					1.40961	3.33006
		2.09816					1.32934	2.68679
		1.74685					2.0803	1.6277
		3.38575					1.52985	3.48173
		4.23304					1.36033	5.56826
		1.06055					1.69873	1.56085
		2.92837					2.26668	3.91625
		2.32304					1.44677	5.65351
		1.96593					2.96754	4.97518
		2.15043					1.55457	2.8279
		1.29486					1.31535	5.30531
		1.38795					1.39605	2.55583
		1.5417					2.26928	5.01708
		1.41628					1.36707	4.5083
		4.24218					1.23915	3.02968
		1.77367					1.74872	3.52376
		2.41505					1.92775	2.37334
		1.72625					1.38017	3.15699
		1.19588					1.79374	4.89908
		1.74002					1.2937	6.03434
		2.98999					1.57444	3.02953
		1.67042					1.1633	4.91358
		2.99726					2.2292	6.68108
		2.51114					2.14543	5.76753
		1.13951					1.06742	1.87924
		2.57207					1.79903	2.82113
		2.97841					2.27416	3.83851
		2.26867					2.54375	6.26524
		1.62782					2.23281	3.12088
		1.25845					1.49711	4.6297
		2.67792					1.92221	4.91391
		1.41661					2.64045	3.66704
		2.57852					1.0764	2.90676
		3.83459					1.88304	1.81636
		2.70397					1.90814	6.15055
		2.03055					3.74303	7.39937
		1.18143					1.93966	2.1519
		1.61612					1.25577	2.95583
		1.98167					1.22531	5.93761
		2.02562					1.19335	4.20957
		1.51236					2.2813	2.53558
		2.48098					1.13944	3.32335
		1.5344					1.52538	4.58101
		2.92265					2.32321	5.38261
		1.35468					1.94048	4.90844
		1.83935					1.9877	2.46643
		2.75045					1.95832	3.15505
		1.72227					1.28926	2.07793
		2.43363					1.20379	2.09784
		2.34034					2.1865	5.73179
		3.32154					1.57055	5.43985
		1.27358					2.27484	2.17028
		1.53982					2.06703	3.9826
		1.29798					1.39921	2.36255
		3.55015					1.56193	2.92003
		1.42619					1.14221	2.20481
		2.01088					2.1414	3.04925
		1.62202					1.13797	3.32899
		2.23042					1.1007	2.32584
		1.54834					1.15514	4.65338
		2.13292					2.15643	2.4775
		2.01079					1.50014	3.30127
		1.61994					1.52466	2.23542
		2.36267					1.51066	3.53599
		1.64314					1.72555	1.38618
		2.57976					1.7213	2.15064
		1.3155					2.6403	2.07272
		3.15465					1.76326	3.54659
		2.00034					1.77302	3.50933
		1.34082					2.26919	5.79296
		2.4354					1.58201	1.65634
		3.78105					1.07167	4.21862
		3.08698					1.43201	5.74392
		1.78268					2.46308	2.24785
		2.19554					1.93499	1.20474
		1.5109					2.03066	2.04002
		1.87825					1.24357	2.9914
		4.07969					1.64709	3.34303
		2.48943					1.61819	6.02934
		2.27301					1.13506	3.65405
		2.35913					2.3684	2.18498
		1.65924					2.04282	4.87726
		2.21669					1.82487	4.52775
		2.82649					2.33645	4.43436
		2.72431					2.13357	2.45635
		3.57384					2.53792	1.25169
		2.57037					3.30601	2.4451
		3.27798					2.35192	3.42688
		1.96415					2.62892	5.12926
		2.26498					1.36171	1.43513
		2.18348					1.73656	5.92406
		3.42685					1.88972	2.36855
		1.48957					2.38997	2.85191
		1.65436					2.08641	3.15545
		3.78457					2.09084	2.15158
		2.946					1.96712	4.16779
		2.38626					1.51745	1.80576
		1.22024					1.29377	6.17705
		2.35644					1.15395	2.01927
		2.32673					1.91473	2.34504
		1.32792					1.23695	3.58221
		3.24062					1.38918	2.48481
		2.03904					1.75355	1.36421
		2.01345					2.09943	2.30436
		2.96615					2.5294	3.99362
		2.29471					1.67565	2.16662
		2.08779					1.01231	1.51883
		1.17319					1.75156	3.10379
		1.4864					1.75378	5.5205
		1.29876					1.29994	6.19788
		1.31523					1.37616	2.44866
		1.67505					1.53383	3.15118
		2.25131					2.50398	1.38316
		1.8565					1.91415	2.07198
		3.86903					1.77167	3.48553
		1.77757					1.5359	2.3961
		2.00567					1.8107	1.66756
		1.85926					2.05849	5.44007
		1.47973					1.67527	2.85267
		1.79786					1.64174	2.02259
		1.10848					2.34048	6.07451
		2.74421					1.33053	2.12171
		2.66701					1.18758	2.21787
		1.88302					1.81324	2.28999
		2.64793					1.75512	3.88467
		2.81047					1.44322	2.95818
		2.31997					2.87665	2.68596
		1.73805					1.51175	1.71044
		2.90042					1.60254	2.03313
		2.69749					1.31549	2.4026
		1.62586					1.00264	4.24458
		2.08395					1.88045	3.47493
		2.24258					1.86723	4.30541
		2.80478					1.59021	4.12654
		1.77855					1.36708	2.53131
		2.77526					1.57866	3.86924
		2.58222					1.79811	2.32522
		2.40382					2.0544	3.04448
		1.08686					1.41058	1.59137
		2.6585					1.52495	2.30078
		1.71384					1.97174	4.96633
		2.96746					1.69103	2.02146
		2.16162					1.38002	2.725
		1.69756					1.52111	4.70829
		2.43072					1.18748	2.62295
		2.22067					1.74946	3.58117
		1.91208					1.97179	3.55887
		2.09915					1.58117	4.73317
		3.83808					1.42692	4.42511
		1.90462					1.43372	3.4805
		1.57483					2.57852	2.49273
		1.48891					1.42628	5.97336
		2.17197					1.60056	2.79653
		2.13574					1.31087	3.06805
		1.74734					1.53602	1.82481
		1.32139					1.46556	1.96014
		2.42383					1.53786	2.21058
		1.60002					2.15955	3.153
		2.98657					1.74043	2.99737
		1.75109					1.50921	3.97942
		1.05739					1.97543	3.25501
		3.00148					1.99678	1.93427
		3.33607					2.04672	3.06907
		2.22694					3.20613	2.23516
		3.33514					2.47184	2.38267
		1.86567					1.92124	2.75985
		3.18613					2.08763	2.23884
		2.53905					1.43214	2.11458
		2.23928					1.99361	3.15343
		2.13616					1.78193	2.42526
		4.30624					2.21385	1.68821
		1.8236					2.69388	3.81599
		1.71412					1.37615	3.13216
		1.96449					1.44427	2.56431
		1.83514					1.7005	2.24097
		1.18113					1.64674	2.43553
		2.33046					1.41181	2.51183
		3.20428					2.11637	2.1555
		1.91156					1.26682	1.36744
		1.49833					2.28947	2.87028
		1.69458					1.32309	3.84499
		1.79987					1.83925	2.58305
		2.60567					2.2782	2.88034
		2.41174					1.60583	1.9651
		3.13683					3.36744	8.09087
		2.40301					1.75659	3.88995
		1.5562					1.64364	2.00701
		1.81619					1.65218	2.86872
		2.89317					1.2171	6.45509
		1.40122					1.17178	3.28666
		2.5209					1.67533	4.71429
		1.50406					1.94648	2.57023
		1.96535					1.42358	3.11106
		3.09749					2.14424	6.22502
		2.40179					2.00707	3.01533
		1.62888					1.27647	6.78397
		1.60309					2.16487	2.37745
		1.25628					1.53832	1.95838
		1.30875					1.63823	2.60135
		2.41383					1.62506	5.7184
		1.96794					1.56375	1.92747
		2.6455					1.51491	2.81396
		3.31664					1.08736	2.17761
		2.25653					1.94678	4.84616
		1.1095					2.52826	5.45319
		1.55218					1.85455	3.34063
		1.54909					1.90143	2.60754
		1.16292					1.76285	2.80791
		1.24871					2.24943	1.52977
		1.67198					1.71581	5.00554
		1.98501					2.16297	2.55915
		1.82132					1.11619	1.77869
		1.87306					1.32658	6.21132
		1.56168					2.80138	2.71474
		1.86915					1.23427	1.59429
		1.96287					2.08989	1.64769
		1.36038					1.42509	4.5638
		1.28067					2.03136	4.95289
		1.94453					1.5986	2.99857
		2.33407					1.32552	2.3356
		1.58736					1.13663	2.53208
		1.90792					1.38218	2.36074
		2.02591					1.92452	2.6531
		2.52234					1.24633	2.32409
		1.56067					1.68034	2.85503
		1.31883					2.24433	4.80421
		3.00483					1.38614	4.56752
		1.50145					2.50366	5.38028
		1.30939					1.31685	2.56481
		1.89761					1.77805	2.31639
		1.90608					2.70797	4.12396
		1.58608					1.59726	5.58217
		1.17251					2.47903	2.23627
		2.9825					1.20078	5.43979
		1.61255					2.15105	5.42339
		1.38906					1.23509	6.2406
		1.95027					2.82826	2.45919
		2.53361					1.67901	1.83144
		3.46035					1.74969	2.36199
		2.11587					1.27025	3.36755
		2.93658					1.20078	2.66616
		1.67305					2.09218	2.38309
		1.59943					3.01282	3.13459
[truncated: 700 more rows]

## Sheet: Figure5
Mid log shape quantification (aspect ratio)
Wild type (H53)	∆volA*
5.59188	2.80181
1.70569	9.96483
2.45699	4.60825
2.29847	1.34284
1.09682	2.00388
1.92058	3.11528
1.60283	1.89116
1.6922	8.59331
1.16185	7.81736
1.18074	4.42213
1.33025	6.30592
2.12734	1.52355
1.972	5.4536
2.06901	5.34173
1.61198	2.39529
1.51139	2.59442
2.16532	2.39883
2.26671	2.0443
1.52139	1.79035
1.86428	2.8221
1.80834	3.55611
2.64131	2.72371
2.59779	7.22472
4.10743	1.16636
1.37137	4.69993
2.49361	5.94993
2.18314	1.84323
1.24584	4.30618
2.12543	5.05241
2.61339	4.67318
1.11104	2.21497
2.14904	2.20484
2.02529	2.24923
3.30557	1.89614
1.32357	3.73508
1.92652	3.89685
1.5372	3.2865
2.27854	1.80167
1.81632	4.15089
1.3028	2.94074
1.28126	1.60723
1.50452	3.54671
1.66539	5.53062
2.35069	2.28517
3.6727	2.59494
2.49112	6.14089
1.87857	2.86763
2.46711	5.60808
1.46765	1.66489
1.10232	3.14685
1.81374	2.46256
1.17099	1.24982
1.31436	1.74751
1.78379	9.34242
1.8756	2.85702
1.72366	5.40504
1.48425	5.83822
1.82471	2.40324
1.51107	4.83772
4.11002	3.03576
2.71275	2.7059
1.64516	1.55818
1.83309	5.04146
2.10403	2.68754
1.82034	6.23256
2.25801	3.99806
1.4766	1.58645
1.54503	2.11846
1.90327	5.62938
2.00226	5.4741
1.18569	3.17317
2.13449	2.21057
3.56977	4.93633
3.54925	1.54037
1.90396	4.44097
1.60742	3.31757
1.56299	1.12066
2.10379	7.64394
2.60756	4.14344
1.78804	2.10986
3.14029	4.5011
1.99661	2.6695
2.39611	2.56216
1.981	5.70908
1.15255	2.39208
1.20717	3.58534
2.08645	2.07253
1.17378	1.23095
1.10977	2.30028
1.62483	2.90216
1.80113	3.1899
1.84283	7.79581
1.72465	1.86423
1.50187	1.54144
1.82896	3.02297
1.97031	5.92134
1.19845	2.51357
2.24203	1.05089
3.20767	2.82836
1.27552	1.61973
2.33374	2.89323
2.76916	2.27647
1.65921	2.30711
2.52593	5.67763
1.53336	3.96164
1.95933	2.21727
2.38324	2.99016
1.53935	7.25548
1.65104	4.106
1.51361	3.28972
1.21077	5.20344
1.89539	5.11047
2.21156	3.41443
1.74438	5.43258
1.97198	4.55041
2.68564	2.15476
1.56984	2.05878
1.20727	6.62138
1.45507	1.06468
2.56506	2.48661
1.8406	5.81612
1.16114	3.17998
2.73901	2.17766
1.39208	2.97253
1.86265	4.88019
1.78462	4.10616
3.00145	4.76193
2.15886	5.65597
1.62811	2.45397
4.61361	1.98042
2.06835	4.85132
1.15999	3.5896
1.28528	3.05466
2.18278	3.18781
1.71712	5.7031
1.37699	2.13899
1.05001	1.79456
1.38891	1.94123
1.64988	5.65644
2.51354	4.511
1.19692	5.88158
1.44162	2.67762
1.88153	2.30667
1.45722	2.36089
1.60502	3.74419
1.53037	2.51973
1.75094	7.08327
1.2208	7.60701
1.10476	2.78685
1.88046	6.06791
1.28355	3.64147
1.82963	4.50241
1.62029	4.97228
2.26175	2.62211
1.80651	6.26757
1.69466	5.45798
1.77513	7.81521
1.3434	3.81944
2.14144	4.90114
1.44681	3.46666
2.14905	2.83929
1.87163	9.58815
1.95975	5.092
1.52678	2.47378
1.16232	2.34849
1.62791	2.99297
1.56457	3.88101
2.26586	4.40865
1.0831	3.01309
2.03104	1.24959
1.22814	3.55909
2.39048	4.28307
1.36442	1.62222
2.64973	1.32406
1.22833	2.9209
1.6934	1.99954
2.76958	3.29481
1.38458	1.62351
1.56037	2.98834
1.74025	2.69168
1.05442	2.37488
1.75574	6.26139
1.22426	4.61679
1.34419	3.45111
2.05378	2.34003
1.85141	1.17352
1.15372	2.02898
1.85767	1.05682
1.84413	2.30542
1.72556	1.87224
2.37416	4.01123
1.23128	5.75881
4.31088	4.91173
1.61589	2.30263
2.09619	2.64862
2.57759	3.22432
2.94433	2.4814
1.97238	1.97063
2.05277	2.38629
1.52926	5.22559
2.35529	2.06095
2.35096	1.05485
1.16143	5.42773
2.44874	1.62741
1.44217	5.97581
1.505	5.38182
1.12013	2.19535
1.10514	2.18838
1.53948	2.70523
3.77708	1.26318
1.84473	5.62813
1.69505	1.82076
1.4751	8.4698
2.31856	3.21208
1.94938	6.76086
1.1042	5.74948
1.71397	1.82662
2.06412	4.83584
2.94458	1.90963
1.24522	5.95402
2.20318	1.60559
2.08727	4.19837
1.18307	2.93696
1.29273	8.22979
5.10055	4.13133
2.15693	3.38648
1.46129	2.50828
1.36546	2.86802
1.64576	3.25596
1.55378	5.55839
2.04267	2.88317
1.48465	3.6407
2.16543	6.02509
1.46341	4.13244
2.12477	2.19827
1.10207	1.33807
2.60798	4.36341
4.80222	2.1178
1.36913	1.82041
1.44142	4.93294
1.91737	2.00541
1.79862	2.75071
1.64135	5.44179
1.9671	2.83878
1.68925	3.72391
1.75499	3.88332
2.27025	4.36998
1.49022	6.69432
2.70964	3.87483
1.27012	4.94044
2.51836	4.16161
1.25686	3.48488
2.79435	2.44807
1.25108	1.61176
1.86696	5.33208
2.07804	2.64106
1.95459	5.90682
2.69048	2.31994
1.43558	6.45657
1.39399	4.39877
2.0812	2.24811
1.81703	7.04255
1.90808	1.55911
2.43144	6.67144
1.4346	3.80028
1.40212	5.45601
1.77306	3.37794
1.75389	3.646
1.47146	9.01492
1.87848	3.13962
1.13225	6.26609
1.39813	5.4912
1.78669	2.70277
1.41554	2.35755
1.13314	2.18862
2.10968	8.45976
2.23715	5.7017
1.96601	4.75133
1.43367	4.7133
2.17633	2.93695
8.22914	5.28112
1.63719	2.77807
1.20622	2.77806
3.09821	3.10828
1.63328	1.85787
1.53257	2.71712
2.16545	2.32991
2.95773	1.67882
3.3671	2.03082
1.51596	6.57801
1.80028	3.54783
1.4988	4.60722
1.61594	2.44962
1.78556	5.67218
1.92504	7.30008
1.99043	6.48466
1.85693	7.21883
1.60483	1.4928
1.19102	4.04873
1.9346	7.23094
1.24168	5.40876
2.9975	5.764
1.90643	6.50358
2.58893	5.14235
1.55545	7.47582
1.18893	4.82904
1.56723	4.53257
1.77445	1.91291
2.82094	2.49208
1.73973	6.83351
2.57076	7.00708
3.61409	4.24268
2.04658	6.1533
1.63777	6.04055
1.37394	5.17671
1.24923	5.56004
2.60838	2.88925
3.02304	5.70013
1.8215	2.51253
1.68962	5.80039
2.56596	1.7855
2.29701	5.9072
1.88075	1.2045
1.72447	4.58482
3.50804	2.49683
1.17279	4.31645
1.88685	4.64701
2.71448	2.77228
1.30317	7.95113
2.26039	3.21606
2.29908	5.45519
1.38283	4.43158
2.41695	1.75321
4.95938	4.43507
1.5165	3.37006
1.21538	5.79195
1.94425	3.04612
1.34665	6.1523
1.17228	2.37507
1.51725	2.61552
2.40054	2.76263
1.70683	2.16344
1.70389	3.38135
1.98254	3.91396
2.30924	2.41085
2.5823	3.26275
1.25513	7.4019
2.26014	3.96752
2.8294	2.95145
2.82853	2.42876
1.7352	2.78988
1.75562	3.07359
1.84704	5.56029
1.90619	5.15316
1.72186	5.33323
2.05348	4.64382
1.71413	6.80156
2.08759	2.49854
2.41075	2.56133
1.89174	3.6832
1.98968	1.10281
1.75985	3.00464
2.20556	1.35647
1.90826	2.4807
1.39384	5.76793
2.60906	5.0899
8.58391	6.81997
2.24244	4.76083
1.19688	5.04739
1.14562	3.41801
1.97252	4.12521
1.57117	5.5483
1.80827	7.71581
1.47542	5.17598
1.96281	3.07774
6.08533	6.87298
1.39753	1.38809
2.00058	1.32254
2.43795	3.19536
1.45014	2.46879
1.16369	5.55027
2.04371	6.04668
2.34602	4.30061
1.59512	1.88812
1.20578	1.33367
1.21431	2.02868
1.68688	2.1998
2.34326	1.65281
2.0023	5.19474
2.48098	4.36047
1.22418	1.20166
2.84163	4.59004
1.87832	2.59454
1.07806	3.37839
2.22276	4.59144
2.51177	1.39176
1.43694	2.16672
1.87557	3.42612
1.4958	4.64368
1.13126	4.92746
1.707	2.95918
1.41774	1.44879
1.30449	3.55209
6.56014	5.06299
1.66216	1.91992
1.91964	4.23442
1.53933	4.77897
1.6184	4.08542
1.26815	2.43731
1.54003	3.10303
1.16855	2.19051
1.57507	5.63763
1.812	6.89484
1.2211	2.95701
1.50547	2.2459
4.91737	1.61117
2.04488	4.65367
1.66018	5.86893
1.22228	4.32904
1.27617	1.42333
1.34195	3.86231
2.33131	4.50697
2.17447	4.15533
1.5351	4.02473
1.40734	4.99848
2.62522	3.77223
1.50228	4.71221
1.33891	4.54908
3.04837	4.89746
2.06376	1.67298
1.22738	5.5972
2.8614	1.17495
2.90028	2.16284
2.15453	1.7264
2.31929	8.56433
2.02004	7.60912
2.08098	1.74973
2.10275	5.99002
1.69974	2.09026
2.90077	5.42157
2.54623	1.54759
1.56456	4.23539
6.04095	2.43511
1.97132	1.77381
1.2253	3.9333
1.5137	2.86804
1.32428	4.56121
5.45644	6.73014
1.52271	1.94778
2.66671	3.04545
1.70931	5.10743
1.58164	4.00831
1.56242	2.27155
1.46707	5.17761
3.78156	6.36604
5.90977	4.77067
1.62354	3.28211
1.67656	6.18044
2.4856	2.5651
2.33973	4.69893
1.34729	6.61937
2.49216	3.91113
1.5551	8.18142
1.55684	3.74785
2.17858	4.41574
1.74788	3.26097
2.2125	2.90189
1.41513	5.71821
1.58771	2.00717
1.41793	3.10511
2.18193	3.19855
2.50158	3.96126
2.7039	6.44423
1.93693	5.36972
2.10594	2.00256
1.1008	2.44201
2.40019	3.14916
2.72349	3.42397
1.94574	2.62502
1.68906	6.66698
1.42837	4.70595
2.81617	1.88962
2.07469	4.23346
1.20465	6.58278
1.90733	1.36438
2.40568	2.30588
1.52291	4.25262
1.41724	2.25509
1.8867	2.83275
2.36877	7.04773
2.60132	2.97255
2.33889	2.91904
1.67898	3.80887
1.19156	4.98898
2.23868	2.58209
1.25666	3.30177
8.22084	4.15182
1.76807	2.0398
1.56356	4.78523
1.59814	6.08376
2.68186	2.74949
2.27749	4.60991
1.48041	3.87278
1.99788	3.57081
1.52717	4.70066
1.91411	5.47858
1.12935	1.51628
1.90673	4.21998
1.84211	1.34925
3.36313	4.124
1.59744	1.6903
3.05456	2.76115
1.1817	5.87604
1.9671	3.49159
3.00726	1.34007
2.35728	1.89826
1.92123	5.79257
2.15945	2.76536
1.2728	3.06324
1.80055	2.05048
1.53922	2.87583
1.87878	3.1786
1.38823	3.06586
1.58878	2.53274
1.32735	2.78905
1.72476	5.77284
1.05356	2.21533
2.05569	2.43059
1.62802	2.39458
2.77048	2.05559
2.58808	2.34608
1.46623	1.86736
1.49882	2.30721
2.24632	2.49197
2.16952	5.17454
1.94601	2.55376
4.48646	1.53149
1.51512	5.74693
1.16048	4.7475
1.32992	3.14709
2.66514	6.45196
3.26915	5.46109
1.26908	2.52088
2.49777	7.47946
2.0701	2.70364
2.90198	2.69069
2.2783	7.0901
3.03266	1.36898
2.01032	5.01053
2.27929	2.13105
1.91115	3.96804
1.26885	3.80118
1.48864	3.36857
1.75461	4.67343
1.22001	3.21956
2.01306	5.82512
1.17987	1.39741
2.21291	2.30676
2.28253	3.7592
1.47701	4.97558
1.9558	1.3875
3.2305	1.64123
1.2032	1.26278
2.21934	1.45396
1.31291	1.4794
1.69246	1.22906
1.7903	1.37607
2.5407	2.82528
1.44008	2.23713
3.14813	1.77786
2.20038	3.32599
1.91496	1.12381
1.77274	3.53912
2.27692	9.56407
3.04016	1.49767
1.1716	1.29595
3.28202	1.45017
1.59775	4.1344
2.54709	1.57652
2.30297	3.28492
2.37784	2.2956
3.70997	2.7084
2.35311	2.13907
2.44874	2.37536
2.50809	2.41142
3.14879	1.46631
1.62589	1.64649
1.51245	3.40002
1.76812	2.70171
1.56021	2.52306
1.4713	1.55962
1.65587	1.44545
2.54928	4.37836
1.51851	1.56254
1.47321	2.70875
1.72794	2.07939
1.30833	4.21936
1.51116	1.12072
1.46835	1.39517
2.06378	1.28715
1.25574	3.9856
2.70294	3.96169
2.5719	6.78606
2.40282	1.55715
1.76881	1.05587
2.22618	2.82818
1.81203	1.41102
1.34928	1.75629
1.24983	3.53658
1.80512	3.15428
2.07657	4.59073
1.9126	5.14651
1.66334	5.48444
2.60858	1.49588
2.31904	1.45168
1.31559	4.96595
1.29555	1.94995
1.72587	6.90932
1.84069	1.39059
2.45407	1.94177
1.2503	1.64557
2.04385	1.58857
1.82832	1.3326
2.10422	2.65558
3.1014	3.62699
1.19576	2.60214
1.12203	2.51014
1.74529	3.95457
1.3291	1.61446
2.82999	1.96621
1.43928	1.99575
1.27751	4.421
1.65138	1.20859
2.36858	1.49652
1.27847	4.74509
2.43428	1.36
1.75092	2.41274
1.61664	1.32577
1.31184	4.67279
2.18304	4.08997
1.11911	1.77677
1.69486	1.08915
2.39859	1.14212
1.15749	1.23569
2.16376	1.33401
1.15472	2.65869
1.98212	1.2286
1.07079	5.51305
1.45908	1.45097
1.67773	2.73976
1.67428	2.56287
5.23066	1.51592
1.55847	1.22581
1.22257	4.33973
1.45313	5.74531
1.40918	2.24347
1.67006	1.8991
2.13543	2.70499
1.50706	6.30945
2.09765	1.50412
1.06215	5.13875
1.23064	1.71968
1.85489	1.41916
1.93819	2.15899
2.22655	2.66221
2.18081	1.96065
2.11279	2.32174
1.6943	1.28339
1.79338	3.73865
2.07499	1.3327
2.41021	1.40459
1.17867	1.51104
3.41158	4.8105
1.91222	1.73899
2.16011	1.71912
1.06727	3.55292
2.10086	1.80645
1.78264	4.28493
1.52405	1.33207
2.23003	1.50983
2.50501	2.10931
1.04161	1.10757
2.55586	1.63406
1.43194	2.05478
1.52332	1.72983
1.43153	1.1389
2.19369	1.27101
2.3359	1.65386
1.59665	1.66675
1.50493	4.90932
2.27184	1.51871
1.26364	1.84201
1.63008	6.79573
1.84418	7.04379
1.89928	3.74011
3.27206	3.14948
1.79064	1.15995
1.99386	1.24767
1.30319	5.05737
1.85823	1.54508
1.63613	3.02354
1.67869	1.62141
3.18573	1.2684
1.766	2.70038
2.16007	4.36524
2.54969	5.39555
1.15869	1.82642
1.58603	8.09733
1.95213	1.22894
2.24283	1.9109
1.22002	2.75373
1.49972	2.96687
3.03992	2.80284
1.08432	1.4132
2.57635	6.23625
2.91269	1.53627
1.55278	6.91733
3.30577	1.79639
1.80747	1.64503
1.90233	8.40558
4.03761	1.51834
2.26853	1.34104
1.86068	8.44959
2.48418	5.3881
2.43242	6.74787
1.25003	1.26366
2.39504	6.98103
1.80865	5.0179
2.75726	3.79081
1.89851	1.80022
1.53639	1.34688
1.96652	1.24197
1.99127	5.91483
1.96213	3.0875
1.45879	1.50853
1.39633	2.78675
2.95838	4.98324
1.88311	6.29187
1.34081	8.85693
2.17752	1.72295
2.91877	6.48241
7.35571	7.73621
2.70688	1.78245
1.53114	1.87344
2.14183	6.24285
1.24218	4.251
2.33208	4.97448
3.2482	1.58366
1.81894	11.7063
1.22642	5.27375
9.20581	1.5695
1.66211	1.28584
1.37143	1.62287
1.57783	2.74551
2.12727	1.42047
2.58107	2.69295
1.46893	1.51348
2.06446	1.55156
3.50871	1.94122
2.01667	6.67076
2.67666	1.38296
1.74222	1.98116
1.18685	1.17778
1.82481	6.09676
1.77412	7.17256
3.03079	1.1792
1.54913	2.98861
1.18712	2.30255
1.61796	1.3765
1.32689	6.31182
1.9982	4.54752
1.32987	1.80902
2.42247	2.87731
2.08558	1.21437
1.07612	1.89793
1.68681	1.85017
1.91995	3.3028
1.25759	1.77529
1.42151	1.55999
1.25733	1.6107
2.05995	1.90131
1.68283	3.5501
1.83859	5.09134
1.21064	1.80431
1.34037	1.64926
1.27029	1.18017
1.30442	1.15674
2.03485	2.12409
1.4464	1.16656
1.60292	1.28671
1.03885	2.66839
1.72428	2.19192
2.0452	1.31888
1.84355	1.9508
2.81939	1.67308
1.57569	7.55871
2.12893	1.51858
1.54645	1.22207
2.87812	6.33263
1.16432	3.50307
1.25141	2.64551
1.61741	4.04133
1.65642	2.53826
3.20825	5.95397
1.25002	1.33867
1.32188	2.15307
1.7964	2.27532
1.35285	1.1935
3.55642	5.38051
1.61104	2.80524
2.09792	1.68557
1.75446	1.89971
2.33638	6.06202
1.39208	6.87101
2.29923	4.01494
1.89215	2.42747
2.37139	6.41645
2.16404	4.82333
1.42015	1.21197
1.28488	1.07593
1.74161	2.93507
2.21369	1.46797
2.61741	1.33577
1.48781	6.16643
1.60497	1.14602
1.14475	1.11042
1.69752	5.12117
1.59143	1.23905
1.394	1.12251
1.14327	2.75941
2.78627	5.15888
1.22979	1.36398
2.43236	1.32107
3.23903	4.07557
1.88676	1.28839
1.45321	1.61389
1.32088	5.40997
1.83268	4.9743
1.31499	1.37314
1.40278	10.8063
1.27017	1.26314
8.15994	1.8301
1.23923	1.22981
1.55534	3.11822
2.03528	7.28194
1.39481	5.99716
1.72152	1.16549
2.13535	1.15487
2.1851	1.19464
2.41218	1.45222
3.45275	5.23252
1.36214	1.6751
1.47017	5.2977
2.23708	1.43334
1.86196	1.31638
2.30276	6.72034
1.62328	1.65772
2.02583	2.79772
1.2974	1.20143
1.27347	2.89276
2.98382	2.63464
2.17118	2.7697
3.11316	1.88325
3.98545	1.19628
2.08664	3.7439
1.10602	1.14333
1.35725	2.30467
2.62585	2.61459
1.43172	1.25142
3.25604	1.31193
5.64094	1.65828
1.64977	6.69158
1.64839	8.6568
1.67092	2.41986
1.47746	1.39244
1.3881	3.46408
1.25978	1.08521
1.58845	2.585
1.44365	7.64713
1.50722	1.55608
1.13065	2.65106
1.81433	4.10473
1.5376	3.73156
1.59216	1.56087
1.23721	6.43888
1.42702	1.11756
1.58576	2.05755
2.07139	1.17779
1.42472	1.40418
1.8836	1.69067
1.5453	1.9661
1.28057	2.63128
1.85648	1.81406
2.78605	2.25211
2.69528	4.85938
4.54143	5.97357
1.66737	1.67389
1.29105	1.43126
1.87661	5.49796
1.22901	1.42396
2.94358	7.06745
1.27414	6.85527
1.26214	1.12633
1.71103	2.57906
2.07868	1.42601
1.53757	1.44358
1.40328	1.20669
1.69522	1.53699
1.67375	3.26637
1.60908	5.95886
1.99099	5.93585
1.7109	2.70888
6.35138	3.79435
2.47736	1.22386
2.2002	1.71271
1.78026	1.62594
2.53137	1.65203
1.2322	5.35554
2.01415	1.3997
3.03989	1.46642
1.85129	2.06631
1.94802	1.49892
2.08058	4.03345
1.36595	1.13467
2.98507	1.64761
1.6555	1.89094
1.43517	6.61573
1.83456	4.60072
2.5291	2.65158
1.65294	2.77184
2.26442	2.2231
1.96004	1.48703
2.91966	5.73713
2.30209	2.91946
2.14002	1.02461
4.36346	4.69387
2.20541	1.39859
1.54099	5.99833
1.3409	4.34649
3.20751	6.94431
1.55203	1.65264
2.29252	1.73408
5.90564	2.3003
1.61699	1.78425
1.42569	2.38319
2.36869	7.59307
1.64282	1.28851
1.65203	2.37853
1.51918	1.23445
1.57824	6.02115
1.87033	5.57689
2.17161	3.22216
1.92023	1.81012
2.00361	1.06364
1.53352	2.12667
2.18437	1.37354
2.01302	1.89351
2.10792	1.64566
2.55761	1.23514
2.13057	7.64371
1.96771	2.07641
2.79459	1.35086
1.45989	1.73058
1.80124	6.44851
2.79935	4.91928
1.33416	1.48137
1.92715	1.30898
1.61048	2.75955
1.10786	1.02256
2.02515	1.45406
1.86684	1.25185
2.05175	8.14815
2.28265	2.4625
1.9484	3.6289
3.20661	2.35757
1.19321	2.12285
2.33793	4.92109
2.45461	2.70469
1.16057	5.81614
2.20186	1.27589
1.31931	1.51572
1.7271	1.06366
2.50649	7.0575
2.35237	1.21605
1.53806	5.35641
1.39628	4.43825
1.93481	1.77531
1.93502	4.96218
2.19816	2.08497
1.7914	1.69911
2.80834	1.52713
2.45231	2.35337
1.37114	1.77649
1.05749	1.96509
1.86903	1.36798
1.12777	1.7709
1.2578	5.12154
2.18006	5.98724
1.74808	7.93543
1.51627	1.40179
1.70629	1.2744
2.2542	3.26113
1.73082	3.14417
2.46092	1.52853
2.21892	6.56565
1.84769	4.10984
1.98931	5.27803
1.40213	1.46418
1.38787	1.24119
2.19962	1.91629
1.61607	5.37275
1.90055	6.46818
2.54889	1.18122
2.03465	2.53872
2.0528	1.85691
1.80475	3.23662
3.49566	4.98777
2.03648	1.22162
1.85678	1.67955
1.40539	1.30663
3.36171	6.97825
1.34725	2.6519
2.11393	3.80436
2.58799	1.16738
2.13725	4.81814
1.79252	3.04344
1.67309	2.09492
1.94577	1.32159
1.16258	5.09746
4.44354	1.45949
1.91944	3.12899
1.93964	2.21323
1.55946	1.50132
1.59382	1.64946
1.23133	6.18204
3.09584	1.64737
1.89664	2.33714
3.66935	6.08507
1.40702	4.67862
1.69439	1.40916
2.52703	4.95756
1.5993	2.05211
3.05731	1.39053
1.99518	3.95025
1.75231	1.50687
8.77909	2.69424
1.37276	2.1815
1.76547	5.91142
2.47313	1.13058
2.22109	3.07976
2.20843	1.36327
1.42874	5.84344
1.99256	6.10499
2.45925	2.80334
2.62125	6.65737
1.97596	1.50424
1.15107	1.44204
1.58088	1.37625
1.17829	2.23534
1.46008	3.0877
1.23701	1.89635
1.21866	1.51087
1.10336	1.73358
2.02424	1.49019
2.66913	1.31902
2.63115	5.00017
2.27192	1.85683
1.63321	4.69672
1.30616	4.35195
1.28051	2.74352
1.76835	1.75043
1.32007	1.75726
2.57107	3.93835
1.79538	5.68177
3.24713	2.17176
1.05695	1.3268
5.82862	1.28911
2.80257	1.23419
1.82933	5.14525
2.09798	5.2345
2.14291	1.56417
1.65959	1.30346
3.55399	1.66955
1.57552	6.26405
1.66962	4.50826
1.83699	1.80967
1.21931	1.24454
2.66444	3.77462
2.77657	2.29131
1.69355	2.67337
1.1563	4.98899
1.97458	1.80746
1.04745	1.87995
1.52082	1.67327
1.24239	5.90488
2.38984	1.62749
2.18219	3.11791
1.22665	3.78917
1.47301	2.29924
2.34787	5.17547
1.34426	3.76875
1.40053	2.5882
1.38779	2.24842
1.64791	5.38001
1.4669	5.37385
1.97641	2.35957
1.6533	3.90625
3.21843	2.24845
1.91086	4.46509
1.76456	2.41971
1.98562	1.98943
1.573	2.61555
1.60107	1.64958
2.31671	3.67337
2.30794	1.62309
1.62226	7.58255
1.78839	3.02308
1.84111	4.08044
1.59681	2.91391
1.27236	2.48442
1.29332	1.48371
2.5032	1.24849
1.43748	1.13027
2.20711	1.15721
1.36079	4.27546
1.66026	2.03433
2.1115	5.91212
1.10877	3.4281
1.43059	2.96109
5.71844	9.69519
1.78167	1.33393
1.96025	2.79697
1.16064	2.12407
1.28908	8.37057
1.61937	3.55709
1.45202	1.46849
3.37025	5.81964
1.13376	2.55632
2.60275	2.87747
1.92652	1.97136
3.3927	2.68156
7.28554	5.73252
1.57827	5.12351
1.54875	4.52103
1.46425	1.2034
1.15237	1.9601
2.96642	1.3367
1.22579	5.30582
1.33138	6.42684
1.40976	9.05696
1.58587	4.14107
2.56203	2.73315
2.3674	2.10375
1.66516	7.91936
2.20304	6.21634
1.90525	4.04875
5.67126	4.79595
1.83649	1.95652
2.39048	5.96373
2.51874	10.1374
2.28974	2.77077
2.14022	4.50352
1.89234	5.98208
1.83977	3.82362
1.84	1.1942
1.45509	4.97208
3.00117	2.47894
1.76111	7.17705
1.267	7.43314
1.45248	1.44279
2.25085	4.532
8.62851	3.06079
1.93617	3.66023
1.45691	2.61908
1.70107	2.20373
1.12756	5.32007
2.10773	1.56812
2.0175	3.96403
2.30408	5.21518
2.58071	5.63809
2.32803	1.82691
1.31951	4.6744
2.12312	7.0682
2.35006	2.08721
1.92287	5.87638
2.68311	1.82921
1.61888	2.06675
1.48107	2.57737
1.30707	5.04915
1.29995	8.0763
1.4502	2.49245
2.26209	1.10733
3.06911	1.57243
1.04438	4.5733
1.38507	1.58637
3.04185	1.18352
2.76182	2.48152
1.85978	1.88547
1.61075	6.10225
1.63169	1.49289
1.70759	4.48951
1.58589	1.90068
1.31931	8.37536
1.49319	2.47688
2.08929	1.3774
2.37	1.91494
1.84354	2.56252
1.53295	2.51087
2.13628	1.22315
2.58729	5.22646
1.54873	1.20766
1.81175	6.0667
1.16162	7.64424
2.17528	3.78682
3.88136	2.23106
2.06165	2.81901
1.23213	7.61508
1.7557	1.57275
2.5099	3.16775
2.45025	3.01463
1.99227	4.97868
2.13154	4.76176
2.03548	6.83253
2.13334	2.71069
1.29801	3.75586
1.94722	4.20068
1.5477	3.34171
1.31855	2.68207
1.4172	1.21551
1.78353	1.54116
1.31535	5.90945
2.01201	8.87372
2.68121	3.2832
1.3606	17.579
1.20946	4.29646
2.01845	3.48508
1.87981	5.71924
1.33089	1.88867
1.96848	3.35193
1.69258	1.46183
1.20524	4.64421
1.4037	1.52534
2.418	1.2111
8.33837	1.286
2.71525	6.85873
1.72234	2.31471
2.01975	6.78957
2.58312	3.29199
2.23745	3.33275
1.94076	1.29612
6.88017	6.23582
1.13123	4.82275
1.86532	2.39892
1.68839	1.59564
1.88248	5.7194
2.38226	6.75427
1.62211	1.72864
1.99068	4.08504
1.50696	6.15298
1.95348	2.52864
1.53152	4.51919
1.5486	4.50941
2.18936	1.15206
2.1495	5.5946
1.97459	1.8294
2.46421	7.0129
1.40261	1.23288
1.52765	1.21914
1.92818	1.24918
2.23874	1.54726
2.69351	1.40307
1.83206	2.17758
2.62193	8.44495
1.49425	3.755
2.44118	2.69285
1.72044	1.62048
1.71197	2.30832
1.69905	4.90472
1.39962	1.73464
1.58065	6.41169
1.62724	7.00282
2.0514	2.01996
1.21388	2.37148
1.41324	5.90387
2.51256	5.01263
1.42519	1.1907
1.6272	3.72856
2.96973	4.66285
1.18757	2.48766
1.64728	5.36145
1.79257	1.48017
1.63677	1.56964
2.06917	4.60668
2.08453	2.56728
2.18446	3.63057
1.64805	4.042
2.44698	1.09878
1.41777	5.31325
2.12528	1.78163
1.64738	5.18101
2.11444	1.80516
1.26676	6.48958
2.15169	1.44916
2.04473	2.98447
1.59696	1.50523
1.40813	2.39514
1.87952	9.29768
2.34827	2.88229
1.89291	1.38396
1.2008	1.74201
1.78423	1.4503
1.45967	1.35407
2.39651	2.83735
2.14705	5.8519
1.59328	1.55914
2.2385	1.23408
1.45965	1.30373
2.0122	1.29536
1.79857	4.17998
1.96614	3.35716
2.64446	6.06211
2.10437	4.50767
1.55705	1.82835
1.77364	1.34609
2.29144	2.2772
1.07575	1.77308
1.28513	1.53673
1.54562	3.53596
1.35753	4.19589
1.8902	2.87967
1.67256	2.49612
2.07265	6.47353
1.4418	1.49534
2.25264	6.06805
1.78203	3.43124
1.55666	5.63521
1.87276	6.76543
2.41642	3.78456
1.5401	6.10661
1.4813	2.46094
1.68058	6.00902
1.17187	4.78153
1.92814	2.90195
2.45267	3.73436
1.7334	5.6707
1.09724	2.44652
1.36452	1.71758
1.9022	5.22081
2.55259	1.4217
2.18824	2.71742
1.5274	5.71389
1.97719	5.72073
2.041	1.25506
5.37861	1.91172
2.64866	1.54452
1.27594	7.44004
1.52111	1.56755
1.74063	2.48118
1.88215	5.32673
1.77481	5.81232
1.42708	1.98128
1.42207	1.58973
1.79649	7.40109
1.23402	1.59313
2.39066	1.52549
1.47789	1.95405
2.2729	4.49272
1.89638	4.0633
1.598	7.85918
7.89408	1.29356
7.22906	2.06468
1.88572	2.54609
1.71956	6.37277
3.10561	1.66856
2.95681	6.16929
2.40746	5.4376
1.8372	7.14746
1.43621	1.76115
2.1101	2.9545
1.57967	1.60427
1.71285	2.83823
1.97117	1.84782
1.57419	7.56388
2.03591	1.48509
1.67502	6.90106
1.15795	4.94562
1.42993	7.95788
1.81208	5.86815
1.48872	5.39531
1.30138	2.70954
1.36148	1.25096
2.05582	1.93132
1.63124	1.78948
2.00599	3.24458
3.59159	1.40493
1.54535	4.88248
1.42393	7.6373
2.43591	1.74505
2.27969	8.72572
1.29112	1.74059
1.28536	1.70156
1.2678	4.2842
1.34447	4.39754
1.14913	5.85247
1.68355	6.07346
1.52687	1.30496
1.32904	1.54029
3.08964	1.27404
1.81266	3.12123
2.89236	6.58615
1.80476	2.39039
1.44235	5.38876
1.58385	1.58723
1.83348	7.54174
1.30902	5.79312
1.54011	1.73536
1.93408	3.13015
1.39256	4.82155
2.50383	1.88888
1.44364	2.7641
1.7469	4.42174
1.96271	7.21621
1.63253	1.48059
1.29236	2.1804
1.47582	5.18398
1.62509	5.85525
1.14086	3.10308
1.74052	1.19885
1.16699	5.10342
1.41188	2.25693
1.38591	1.7281
4.87481	3.75536
1.41118	4.92857
1.21012	1.78904
2.43079	4.88828
1.32903	8.43198
1.55076	4.11119
6.98846	1.68472
1.67071	2.56412
2.41236	3.25296
1.57355	2.56943
1.58211	5.05263
1.55314	1.19231
1.71429	5.01818
2.65957	1.49111
1.60745	2.45646
2.21616	3.08311
2.64923	1.49076
1.86002	1.54654
1.22895	2.88077
1.34241	5.81145
1.50266	2.62018
1.74342	1.32755
1.1482	6.51901
1.55149	1.93209
1.67312	3.99026
1.94037	1.31281
1.50197	3.65287
1.60463	4.0246
2.03593	4.0163
1.24182	1.25502
2.08568	4.83253
1.33206	4.59105
1.3626	2.31816
1.75021	1.80582
5.16101	6.51295
1.21459	6.30499
2.97769	7.68858
1.27498	4.31035
1.58252	4.63125
1.31593	2.44343
1.8709	2.08519
1.27783	7.6343
2.09584	2.98563
1.31899	2.84964
1.29248	2.51663
1.50764	5.09851
1.40472	5.12016
1.62374	6.2731
1.79038	2.36329
1.10492	3.65169
1.47771	1.67462
1.47812	5.39861
1.10813	1.59481
1.67142	1.83182
1.56534	4.68253
1.46923	2.16469
1.70643	4.67771
1.4994	6.64132
2.20112	2.74718
1.80933	3.29187
1.71998	2.67046
3.00809	2.86455
2.30435	4.41776
2.9866	2.17151
1.48117	1.21558
1.42692	2.33517
1.97274	1.93342
1.93381	3.63178
1.13843	5.7916
1.99659	2.01487
1.36209	3.1517
1.75224	3.58964
1.92606	1.45272
1.91862	5.18168
1.38844	1.79372
1.27802	4.60935
3.03466	1.42683
2.54722	6.38771
1.2736	4.07745
2.24405	1.55503
1.41395	1.98132
1.15675	2.38142
1.32739	4.32846
1.45869	2.66051
1.61315	7.543
1.26191	3.06606
1.19384	4.65857
2.89265	2.4829
1.54691	3.79272
1.72231	1.6418
6.81395	4.66947
1.08715	2.15707
2.437	2.53924
1.38857	1.88449
3.87373	1.71935
5.89803	1.60206
1.31238	6.57528
1.45982	5.86908
2.1672	5.0743
1.92984	6.33032
4.40401	1.64186
2.61205	1.87995
3.90941	4.62489
1.53501	1.0396
4.68901	5.49426
1.80479	6.43448
1.87102	3.21647
1.71307	5.51377
1.27024	1.65276
2.09382	1.9617
1.75611	4.10743
1.17644	3.43854
1.73973	2.77115
1.449	1.25333
1.60182	4.79821
1.38174	3.35328
1.24967	3.11278
1.87314	1.92977
1.33673	5.67735
5.52587	3.28487
8.12682	1.16567
2.62503	4.96513
1.04546	2.17807
1.23812	7.09207
1.30399	1.7389
2.05582	1.56405
1.98294	4.16011
1.43231	6.8016
1.23268	2.06365
1.57542	2.2034
3.39463	5.22255
2.26552	1.50375
2.21954	6.07691
1.57434	1.54384
1.17497	5.79988
2.30984	1.67826
4.38521	1.18308
1.54752	5.4149
2.0833	1.39594
2.68656	6.30125
1.53037	6.62413
1.60754	5.1348
2.82624	6.44066
2.81519	5.88683
3.33668	2.23128
1.3578	2.15036
1.51947	1.92666
2.96776	1.16772
2.18332	1.37111
2.59533	1.84071
1.74414	3.41382
1.43406	2.57528
2.11126	6.10296
2.65724	5.18011
1.09512	2.01838
1.34846	1.81897
3.62331	1.0758
1.47214	1.95012
2.1565	3.48941
1.23641	1.37719
1.14475	4.03805
7.76217	6.65946
1.58765	1.70373
1.39971	1.61816
1.87817	6.08203
4.80513	6.51442
1.88764	1.14519
1.45428	2.06047
1.43399	7.78217
1.15471	4.7867
1.42328	5.92416
2.19296	4.6097
1.81165	5.89076
2.82725	3.56702
2.10433	6.36121
1.34679	2.32026
1.90345	2.16892
4.51999	1.47232
2.67245	1.2249
2.15295	5.262
1.83556	1.68294
1.61749	1.20221
1.62691	1.40267
1.45368	3.87541
1.33648	1.22483
1.47652	2.47917
2.2072	2.14836
1.25031	5.86312
1.78591	1.67564
1.64565	1.6059
1.24088	1.37978
2.15504	1.61893
1.43631	2.61999
1.8728	6.95939
3.08382	1.33553
1.32465	3.24621
1.87593	2.58199
1.74452	1.64969
1.20135	3.43957
1.36522	6.82758
1.08345	1.6317
2.23799	1.63854
1.95876	1.1176
1.22631	2.28789
1.4131	2.48962
1.54243	6.77405
1.53598	10.402
1.19039	4.85054
1.31708	1.60605
1.87086	4.87471
1.54539	2.04853
1.12821	3.4714
3.53752	5.66704
1.66729	2.49018
1.22466	2.87392
5.92292	1.24227
1.39759	7.08134
2.40622	4.76161
5.26604	3.17959
1.15897	1.64659
2.93457	1.66412
3.72111	2.67366
1.57324	7.55372
2.63674	3.75175
3.03032	5.29491
1.32761	4.86434
1.2168	1.15167
1.46063	4.54035
1.7197	7.75085
3.03639	5.73074
1.54679	4.74087
1.74506	2.13792
2.88175	1.59058
1.60828	5.82974
1.31678	4.65907
1.57368	1.79129
1.60669	2.92013
6.07485
1.96897
4.55147
3.96677
5.18081
1.60117
1.10895
1.29347
1.09616
1.3211
1.07469
2.54418
2.41557
1.36842
1.73641
1.14935
1.36958
7.8891
1.99438
2.77872
3.72395
2.40089
2.58233
1.84411
2.65508
1.754
5.57641
2.87728
1.68137
1.15304
6.74246
1.32231
1.6049
1.12191
1.78445
1.15602
1.84384
1.71145
1.10889
2.29251
1.31915
1.76982
1.68668
1.78988
1.72564
4.28592
4.43928
1.43305
1.12412
1.51984
1.15259
1.78705
1.61477
1.75461
1.23017
1.97688
1.63528
2.41637
2.62263
3.37523
1.39132
1.29467
1.07932
1.76286
1.50193
1.4303
1.4152
2.71327
1.88701
2.33083
1.37217
1.75998
5.66649
1.57088
4.57655
2.04552
1.60581
3.49931
1.98999
5.27438
1.59239
2.3017
1.25191
2.39472
2.14071
1.44224
4.40488
1.32712
1.41668
1.44012
1.69283
2.01888
1.8213
1.75012
1.89219
1.94912
2.25408
1.00428
1.56096
1.99225
1.77367
1.31935
1.58477
1.30526
2.15963
2.83561
2.22878
2.07129
1.71744
1.48446
1.72413
1.68443
2.12111
2.57605
3.58817
2.47575
1.05723
1.51029
1.62549
2.16619
2.44298
1.90171
1.86872
2.17912
1.47131
3.02142
1.34008
2.16138
4.62792
2.43801
1.1385
3.85053
2.07563
1.75847
2.07607
1.27
2.55913
1.96828
4.37395
1.47048
1.44058
1.19552
2.36933
7.05407
1.43991
5.13993
2.55423
2.22083
2.46449
1.94492
1.66002
3.30837
1.96273
4.38558
1.66656
5.19173
1.55382
1.807
2.11686
1.52465
3.31884
1.12613
1.48951
2.60503
2.51042
1.29966
4.9607
1.53965
2.58259
1.85798
1.43489
2.00587
5.00156
2.37214
4.22427
1.25958
1.65374
1.09642
1.37632
1.51788
1.72936
2.34563
1.46106
2.33141
1.56988
1.86337
6.60407
1.1432
1.917
1.98681
1.14449
1.53359
1.72157
1.5935
1.03541
1.44305
1.71538
2.50889
2.42003
1.5057
2.33956
2.23165
2.58259
1.19927
1.4816
1.50831
1.69123
1.97584
1.60588
1.64066
1.78932
2.12552
1.48624
1.53009
1.69909
2.98266
1.54116
1.28453
2.22222
2.42696
1.50289
1.53709
1.86576
2.56051
2.18693
1.46871
1.95777
1.41288
1.88799
1.66342
2.15011
2.02585
2.26572
3.82969
1.22596
1.97386
1.6941
1.72001
1.90172
1.93351
1.21776
1.12503
6.17818
1.14666
1.73976
2.49722
1.39331
1.66517
1.68184
2.19766
1.85732
2.1943
1.91413
1.17329
2.41243
3.61795
2.94562
1.4915
1.66046
2.58502
1.24099
1.2104
1.82291
2.82738
1.78631
1.72669
2.34693
2.03561
1.41257
2.00612
2.92912
1.73786
1.04338
1.24861
1.18118
1.23192
2.31932
1.58467
1.86392
1.47856
1.52165
1.87818
1.59214
1.15398
1.45831
1.81916
2.57814
1.21167
2.25774
1.22783
1.64287
1.60174
1.79692
1.68956
1.33461
1.17042
1.95705
1.34392
1.75756
1.55045
1.23983
1.4041
1.41463
2.67911
2.29353
1.6673
1.19234
4.68172
2.97074
2.0938
1.42205
1.47915
1.9671
2.20961
2.10994
5.6869
4.75034
5.08605
2.42447
2.40043
2.60946
1.7251
1.34032
1.67027
1.11141
2.40536
1.43471
1.10942
4.04322
2.15449
[truncated: 806 more rows]

## Sheet: SupplFigure1
Late log shape quantification (aspect ratio)
Wild type (H53)	∆hvo_B0194
1.65027	1.19298
1.72564	1.49825
2.07904	1.33485
2.98893	1.52393
2.09962	2.38348
1.22597	1.4109
2.37876	1.5313
2.57517	1.83167
2.34336	2.38048
2.83321	2.49339
1.19612	1.45985
2.75292	1.49365
2.42314	1.29234
1.73296	1.85076
1.60325	2.47496
1.93158	1.80199
1.50916	3.24437
1.39169	2.10803
1.42037	1.32658
3.09717	1.1993
2.30789	1.67564
1.65891	1.85551
2.00882	2.05763
1.92596	2.07202
1.57954	2.02209
2.00383	2.4619
1.93072	1.46341
2.32944	1.40564
1.97763	2.95355
1.3709	1.88886
1.98919	2.4221
1.47975	1.57344
1.38986	1.57483
1.5708	1.28818
1.83731	1.91801
1.73509	1.63373
1.99233	2.18582
1.98177	2.05347
2.36464	1.26853
1.48105	2.05136
1.58222	2.03517
1.58523	2.361
3.7426	1.70893
1.90975	1.64208
2.04	2.38415
1.8079	1.84241
1.22567	1.46303
1.39363	1.4179
1.96264	1.16253
1.68296	1.36693
2.20466	1.25965
1.16431	2.09805
1.18147	1.35005
3.20586	2.42392
2.52245	1.29612
1.58443	1.74
1.9635	1.82098
2.07842	1.71307
1.62054	1.18805
1.30092	1.96829
1.61969	1.18501
1.97777	2.68909
1.20413	2.14267
1.74115	2.51673
2.02634	1.39326
1.72606	1.76894
1.22778	1.65109
2.30062	1.53415
1.37478	1.31097
1.95294	1.94152
2.69392	1.2264
2.13836	2.09173
1.64388	2.19246
1.48396	2.0329
1.44564	1.24261
1.60038	1.54711
2.38424	1.56857
1.98038	1.7793
1.12574	1.57035
1.86704	1.81508
1.48605	2.33777
1.40028	1.36267
1.89502	1.22695
2.82007	1.71097
1.38146	1.11484
1.21086	1.23189
2.1848	1.2926
2.03421	1.23655
2.84134	1.34703
2.67293	1.59846
1.43724	1.23456
1.37129	1.77823
2.00153	1.85821
2.56876	1.99261
1.28667	3.50055
1.5795	1.21445
1.57868	1.30231
2.38568	1.47695
1.76871	1.87825
3.13154	1.76143
3.30088	1.58423
1.53558	1.54737
1.38914	1.57267
1.46932	1.66869
1.37395	1.4559
1.64158	1.13542
1.17284	1.61653
2.05335	1.49007
1.97852	1.11359
2.21754	1.22953
2.56824	1.22204
1.70214	1.48798
1.72965	1.69728
2.35154	1.64414
1.82924	1.46521
2.74565	2.07376
1.81616	2.00415
1.38015	1.40891
1.42436	1.57193
1.75869	1.89046
1.95926	1.17651
2.45469	1.1182
1.30739	1.95132
1.626	2.15274
1.66471	1.07985
3.1869	1.39848
1.89452	1.81083
1.22191	1.29973
2.00037	2.40441
1.30633	1.60578
1.21504	1.59515
2.57837	2.78002
2.07783	2.13473
1.18389	2.62987
1.18106	1.25829
2.10559	1.79041
2.11864	1.60894
1.19566	1.62689
3.59116	1.09806
1.96112	1.55506
1.86925	1.84733
2.32403	2.36539
2.18615	2.94767
1.35405	1.43476
2.27316	2.38558
1.77047	1.82662
2.24612	2.88165
1.4237	2.13792
1.70411	2.79717
1.42893	1.57003
1.57013	2.55671
1.31146	1.98543
2.01049	1.5179
1.27886	1.67029
1.27616	1.57874
2.0155	1.48108
1.53284	2.20231
1.79862	2.44163
2.08008	2.32542
1.32834	1.4489
1.11488	1.73851
2.27623	1.95138
1.50889	1.27776
2.28159	1.60982
1.22512	3.086
1.31045	2.07932
2.18045	1.58163
1.88818	1.65804
2.14771	2.35169
1.885	1.10156
1.3817	1.5539
1.30946	1.5427
1.67455	1.42674
1.323	2.07041
1.83757	1.08478
2.61699	1.75098
1.13365	1.55264
2.10254	1.77599
1.13317	2.65165
1.33642	1.5604
1.84497	1.37151
2.00341	1.19003
1.44713	1.14577
1.13805	1.7502
2.43127	1.44699
1.52109	1.22265
1.30763	1.16723
2.23854	1.44725
1.59411	1.61583
2.00674	1.19606
1.91255	2.21703
1.17985	2.79902
2.24312	1.83341
1.4404	1.33465
1.25995	3.01919
1.63002	1.87602
1.17168	1.81226
1.43015	1.77749
1.86803	1.77294
1.5572	2.13287
1.66394	1.53165
2.5117	1.63158
1.30431	1.69143
1.44458	2.4221
1.82889	1.58942
1.2711	1.3793
1.33427	1.79588
1.50062	2.48669
2.05277	1.92062
2.33827	1.76204
1.43048	1.59467
2.02932	1.66011
2.45347	2.12814
1.37306	1.32719
1.52211	1.23534
1.88135	1.7177
1.90727	1.11054
1.35239	1.568
2.13538	1.29615
2.1915	2.0722
1.68296	1.67266
2.63357	1.20291
1.65083	1.65329
1.61027	1.57425
2.4006	1.79015
1.23956	1.28531
1.54471	2.2688
1.66624	1.83542
1.91449	1.83702
1.60355	1.87313
1.85824	2.29575
2.20115	1.0782
1.4856	1.60658
2.23577	2.61574
1.86202	1.66798
1.52199	3.16545
1.61983	1.70292
2.30162	2.38669
1.93447	2.54377
2.57813	2.38778
1.27134	2.14126
1.20006	1.52477
1.16794	3.09156
2.11153	1.52109
1.32822	2.07631
1.52794	1.4643
1.5241	1.34542
1.60512	2.2208
1.69127	1.41862
1.7681	1.32902
1.93689	1.8482
1.96661	1.04573
2.26781	1.39268
2.35793	1.59953
2.17711	1.56874
1.96295	1.62104
3.46928	1.25701
2.40009	2.59327
2.28645	1.10372
1.47202	2.95624
1.3119	1.39864
2.85441	1.82575
1.55519	1.77995
1.67787	1.82245
1.8322	1.90156
1.10921	1.44471
1.89182	1.87216
1.87147	1.23194
1.29741	1.40391
1.51491	1.57132
1.90108	1.48219
3.21146	2.01927
1.0743	1.31738
1.57066	1.2819
2.32818	1.59121
1.32107	1.64935
2.16076	1.69813
1.65887	2.56214
2.37139	1.12054
1.66311	2.14449
3.28085	1.24535
1.31849	2.68496
1.70218	1.46245
2.41408	1.95352
1.49071	1.76928
2.12441	1.97854
1.54301	1.25704
1.64481	1.5033
1.83196	1.39083
1.56003	2.20867
2.76077	2.19222
2.29741	2.19884
1.32445	1.85239
1.77468	1.58611
1.75512	1.9112
1.4756	1.28764
1.9172	1.71255
2.17616	1.20169
1.2934	2.96574
1.03222	1.65415
2.10934	1.8957
1.75199	1.69362
1.79536	1.59069
1.28457	2.48924
1.63726	2.28844
2.4076	1.29647
1.97524	1.44105
1.91192	1.67434
1.89417	1.8774
1.17267	1.69027
1.0865	1.55716
1.99688	1.29057
1.91188	1.16535
1.5036	2.101
2.32791	2.31988
2.54821	1.55409
1.11662	1.7262
1.33191	1.65315
1.22391	1.53022
1.83672	1.63856
2.50546	1.23959
2.5606	1.90635
1.56478	1.22179
1.56481	1.46986
1.2249	1.73841
1.56663	1.51115
1.31004	1.25385
1.75335	1.72846
1.31022	1.78428
1.20168	1.79784
2.0982	1.1033
1.86697	1.65503
2.00811	2.00666
1.74621	1.59546
1.55333	1.32944
1.80001	1.15412
2.86481	1.40339
1.33557	1.74965
2.50139	1.72391
1.65978	1.25977
1.69154	1.72587
1.7163	1.72315
1.18865	1.27495
2.20095	1.36662
1.93947	2.24271
1.877	1.3142
1.58473	1.06403
1.66121	1.11505
1.92643	1.07957
1.47902	1.35841
1.58694	2.03215
1.89332	1.26492
2.9406	1.31105
1.38334	1.34909
1.30294	1.60851
1.09218	1.35634
2.608	1.13972
2.40702	1.35905
2.13314	1.55052
1.51946	1.68329
1.55103	1.22594
1.778	1.53723
2.47195	2.50078
1.12298	1.90276
2.8228	1.65142
1.90233	1.29365
1.38374	1.41129
1.51956	1.20539
1.29569	1.16873
2.63077	1.90165
1.76731	1.30901
1.43615	1.43773
1.26208	1.96718
1.92205	1.48148
2.14039	1.55912
2.58215	1.82949
2.97839	1.28178
2.14894	1.23897
2.31196	2.32775
1.41451	1.32353
1.12367	1.22274
1.21239	1.80973
2.81922	1.61581
1.2538	1.31171
1.98166	1.91083
1.53869	1.99502
2.88403	3.28765
2.10319	1.98948
1.52488	2.8091
1.45579	1.30549
2.07986	1.14653
1.48736	1.50331
2.45381	1.45001
2.49586	2.64288
1.36095	1.65568
1.66438	1.23916
2.20492	1.64892
2.09852	2.17942
1.32686	2.76415
1.70968	3.19863
2.29975	2.97913
1.40225	1.71304
1.70844	1.51946
1.37603	1.10222
1.22798	1.47167
1.27015	1.47331
2.39784	1.53672
2.36314	1.6955
3.03644	1.70494
1.16106	1.66821
1.87044	1.27221
1.54289	2.17682
1.4182	2.03133
2.06638	1.58406
1.89188	1.47373
1.4586	1.18895
1.26497	1.61326
1.50942	1.19349
1.96006	1.15169
2.01373	1.59589
1.38258	1.13299
1.17284	2.6207
1.54526	1.3058
2.85813	1.57388
1.12719	1.93485
1.14292	1.30809
2.47998	1.52975
1.48822	2.08935
2.00175	1.56597
1.13252	1.24234
1.36101	1.34582
2.1099	1.3605
2.19467	1.20473
2.14744	1.35123
2.6505	1.4306
1.43923	1.09922
1.02362	1.5756
1.25992	2.0446
1.92467	1.18694
2.6002	1.29761
1.91959	2.14801
1.2941	1.847
1.72282	1.91896
1.27819	2.69658
1.67177	2.23581
1.99533	1.1239
1.5231	2.22169
1.98618	1.01382
1.52779	1.61493
2.83012	1.70679
2.74525	2.84963
1.70067	1.17323
2.03706	1.86211
1.67499	2.23385
1.15536	1.48206
1.77357	2.47304
1.98195	3.54407
1.13948	1.17275
1.7414	1.76255
1.39628	1.34689
1.21697	1.64536
1.29788	1.40952
1.11269	1.9945
2.43593	1.65463
1.07975	1.64279
1.2905	2.32439
2.48775	1.48574
1.87705	1.48008
1.68901	1.41208
1.97578	1.50161
1.97334	1.90498
2.37947	2.06568
1.94493	2.24843
1.67431	1.13596
2.11515	1.77789
1.52059	2.09143
1.42193	2.40608
1.88428	1.70072
2.67393	1.47855
1.56929	2.1345
1.8053	1.55619
1.61899	1.34648
1.24597	2.33528
1.27819	1.27322
1.89631	1.75905
1.89229	1.55366
1.83409	2.2739
2.25666	1.60284
1.51881	2.78081
1.32502	1.59121
2.07488	1.26408
1.45319	1.26914
3.0863	1.71387
1.43314	1.39678
1.58961	1.3147
1.46536	1.65857
1.1377	1.4067
2.03995	2.33993
2.05287	1.9513
1.17957	1.81372
1.41439	1.33428
1.83795	1.43952
1.66981	3.04398
1.79733	2.19057
1.67755	1.31975
1.94807	1.57311
2.40586	1.86791
1.42905	2.609
1.18399	1.21702
2.11925	1.56561
1.4472	2.06911
1.76136	2.09748
1.27347	1.20167
1.6616	2.11914
2.39622	1.59422
1.53508	1.62857
1.56682	1.79382
2.04924	2.44504
1.53374	2.27901
2.47194	1.32543
1.30905	1.44053
2.20859	1.96026
1.51727	1.98085
1.36843	1.31452
2.08037	1.44071
1.78562	1.67045
1.64005	2.66952
1.80285	1.58778
1.92978	1.79995
1.12558	1.92344
1.84221	1.0274
1.51306	2.17651
1.57045	2.26453
1.25207	1.42463
1.7341	1.44756
1.43145	2.79617
1.85041	1.25003
1.46756	1.85645
1.89423	1.79976
1.55599	1.10019
1.1888	1.56112
2.2196	1.50535
1.44531	1.48508
1.92315	1.312
1.92981	1.48527
1.93373	3.02197
2.00759	2.10803
2.08754	1.97721
1.22777	2.03175
1.59607	2.42413
1.04046	1.85558
1.15239	2.88613
1.22166	2.51997
2.31062	3.87293
1.41723	1.19804
1.54339	2.52166
1.14805	1.36641
1.57396	1.69816
1.63785	1.52361
1.32545	1.59113
1.63043	1.42947
2.35032	1.51462
1.39116	1.37372
2.14529	1.70979
1.26327	1.36116
1.20727	1.37446
1.6121	1.62047
1.56936	1.34151
1.22048	2.48544
1.68495	2.25298
2.2656	1.52057
1.27336	1.14887
2.14088	1.54582
1.60359	1.77862
1.9195	1.52189
2.63043	1.3079
1.54979	2.4619
2.08083	1.13831
1.62947	1.2283
1.81832	2.13846
1.30301	1.48784
2.02509	1.86344
2.31425	1.7949
1.23964	1.40543
1.97722	2.38999
1.69344	1.42321
1.70293	1.1559
2.19421	1.61515
1.20457	1.91606
2.45058	1.80991
1.82809	1.65254
2.20092	1.13568
1.69747	2.49662
1.39992	1.65811
1.52561	2.34002
1.18153	2.38607
1.3696	1.8235
1.27787	1.35543
1.67936	1.53361
1.33142	1.42717
1.26525	1.64793
1.60323	1.21671
2.18586	1.80704
1.62342	2.05574
2.07064	1.56654
1.51146	1.85391
1.83011	1.90192
1.69366	1.27859
2.2622	1.48902
2.45064	3.43189
1.94616	1.48618
1.47801	1.59413
1.70342	2.71203
2.16272	1.21527
2.19895	1.48127
1.93042	2.42208
1.46173	1.86468
3.05237	1.16952
2.66794	1.7177
2.13693	1.95246
1.52147	1.51192
1.68094	3.64727
1.93422	2.67549
3.51194	2.35568
2.28405	2.90232
1.82698	1.48886
1.80314	1.10863
1.89691	2.01569
1.10818	2.77276
1.1641	2.31234
2.1268	1.50736
1.6286	1.80901
1.79186	1.9601
1.31194	2.44616
1.41182	1.7451
1.90079	1.36736
1.90562	2.30837
2.18228	2.02293
1.23992	2.12604
1.3044	1.3206
1.28366	1.99301
1.68794	1.29929
2.30719	2.36784
1.56603	1.81063
1.40634	2.4744
1.23364	2.13175
1.17623	2.57081
2.55514	2.03145
1.92008	2.19768
1.5434	1.84527
1.86544	1.31603
1.92983	1.68136
1.26995	1.99152
2.42561	1.30095
2.03536	1.70913
2.2295	2.21811
1.67625	1.1143
1.90014	2.19939
2.07685	5.53411
2.76975	1.46183
1.88403	1.36673
2.72053	1.69831
1.61162	2.18044
1.48509	1.18086
1.72766	1.8141
2.23222	2.22738
1.89274	1.6788
2.2491	1.35667
1.46505	2.42341
2.50882	1.11654
1.54972	1.24861
1.33605	1.0655
1.2819	3.03364
1.60597	1.27339
1.75583	1.47725
2.32577	1.72369
1.37799	2.20899
1.8001	2.4026
1.22016	1.38574
1.13972	2.33565
1.25968	1.60545
1.29235	1.67388
2.10837	1.27757
1.85604	3.11823
1.93482	3.22143
1.36625	1.87123
2.50022	2.11269
2.12425	3.66855
1.15375	1.58898
1.16077	1.56645
1.64874	1.4847
2.18006	1.35309
2.00752	3.04731
1.02319	2.45363
1.39593	1.36458
1.48739	3.31746
3.66837	1.23369
1.08329	1.07284
1.16244	1.52136
1.17399	2.42458
1.9087	1.44567
1.47998	1.20914
1.88782	2.5626
1.43849	1.64292
2.0088	1.55477
1.51785	1.93397
1.81829	2.4613
1.13609	1.11962
1.54931	1.12356
2.59497	1.83051
1.52269	1.10739
1.61041	1.52163
1.45562	1.36402
1.98461	1.47716
1.40553	1.10295
1.40823	1.14762
2.19244	2.12665
1.47015	2.18867
1.18173	1.61594
4.59793	1.40466
3.04525	1.60313
2.31075	1.40047
1.9567	1.27691
2.11666	1.36053
1.43508	2.03528
4.17369	2.53077
1.17189	1.43153
1.62778	2.34814
1.97948	1.54246
1.18471	1.25838
1.9004	1.75591
1.7833	1.20218
3.09712	1.37622
2.15428	2.21788
1.14106	1.11042
2.14277	1.51
2.15738	1.48774
1.27897	1.38092
3.39238	1.07627
1.30025	1.78397
1.62935	1.26021
1.24375	1.21924
1.25038	3.94319
1.11978	1.87508
1.22238	1.77189
1.56539	1.38737
2.56886	1.14569
1.86215	3.24181
1.37429	1.82607
2.36319	2.91141
1.38226	2.14582
2.84815	1.23749
1.8805	1.24739
1.96259	1.273
1.77879	2.72885
1.38333	3.79734
1.68003	1.50369
1.96054	2.96284
1.26703	2.33411
1.24526	1.61094
1.40934	2.35396
1.43583	1.6411
1.45481	1.07918
1.8067	1.71016
1.84237	2.46339
1.58682	1.51136
1.73888	2.99188
1.37256	1.83345
2.32653	1.96742
1.10879	2.38242
1.8947	1.84211
1.86391	2.22792
2.26053	1.46522
1.81454	2.42668
1.62126	1.35133
1.44888	1.9494
2.49421	2.2929
1.46559	2.09108
1.1978	1.84886
2.09024	1.96017
1.42702	1.76604
1.8114	2.47317
1.48027	1.46254
1.78677	1.51531
1.96775	3.22683
1.36009	1.98915
1.31566	1.86047
2.55649	2.61953
2.51647	2.95043
1.0769	2.00786
2.57317	2.67851
1.39341	2.36252
1.61744	2.34675
1.29093	2.60079
1.69275	1.87105
1.82397	1.44597
1.97326	1.69864
2.02478	2.11961
1.23009	1.4748
1.72671	2.13176
1.65298	2.32561
1.01541	1.88194
1.19853	1.6266
1.77217	1.61246
1.23397	2.73531
2.14313	2.75918
1.76008	1.23544
1.51062	2.71565
2.53298	1.70394
1.00944	1.52597
1.41372	2.35698
2.02811	2.00408
1.01606	2.09226
1.69463	1.8394
1.80284	1.48399
2.69019	1.33284
1.52202	1.95011
1.66426	1.37099
1.77028	1.68247
1.88127	1.6558
1.81623	1.82607
1.58658	1.24283
1.21189	1.25156
3.43283	1.08022
1.6469	1.79327
1.92548	1.20112
2.35519	1.69124
1.73571	1.45963
1.39017	2.37865
1.62174	1.47929
1.53239	1.73182
1.63372	1.77358
1.55615	1.30352
2.11794	2.29566
1.49493	1.67111
1.28716	2.54184
1.63195	2.21243
1.57516	1.10072
1.45611	2.19407
1.6059	1.56898
1.66604	1.0741
1.10381	1.74319
2.12916	1.76877
2.2644	2.34886
1.1616	3.71179
1.20706	2.33904
1.29848	2.06105
1.92983	1.8122
1.93814	3.1913
1.27114	2.76166
2.77236	1.57337
1.35731	1.85404
2.35503	2.24206
1.26838	1.84539
1.75775	1.15492
2.30016	1.71785
1.32188	1.35103
1.07195	3.47754
1.65422	1.70895
1.6891	1.38998
1.39956	1.69539
1.33496	1.01801
1.29123	2.91466
1.80319	1.28694
2.03451	1.56321
1.61101	1.8888
1.34914	1.82804
1.46238	1.28915
1.75999	2.10504
1.27255	2.54327
1.82454	2.82809
1.33498	1.90341
1.2628	2.02363
2.02865	2.2259
1.85036	2.01218
1.1816	1.49281
1.54032	1.61696
1.23468	2.53801
1.66142	1.20156
1.64397	1.90878
1.91207	1.25651
1.42522	2.36955
1.42404	1.5484
2.97567	1.40412
1.99017	1.67534
1.21934	1.43429
1.39921	3.4621
1.48685	1.4683
2.19974	2.40057
1.30998	1.19692
1.06459	1.54894
2.22505	1.06469
2.25228	1.77767
1.14144	1.54362
1.7013	1.81159
1.75524	1.42493
1.49132	1.72079
2.26898	1.81855
1.74256	1.68747
1.20499	1.58138
1.33782	2.2026
1.29281	1.62796
1.62555	1.46263
3.45596	2.86549
1.32435	1.73128
1.13751	1.65528
1.28097	1.98977
1.20988	1.39582
2.39719	1.72554
2.17857	1.64277
1.3884	2.78263
1.13519	1.38146
1.33874	2.5401
1.48681	1.24213
1.99215	1.89766
1.54353	2.8876
2.104	1.74948
1.50689	1.54965
2.20214	2.1692
1.34614	2.11887
1.46224	2.47398
2.59794	1.89159
1.99343	1.19613
2.16361	1.60065
2.26509	3.23416
1.65819	1.96829
1.74628	1.87152
2.09797	1.46653
1.26759	1.35374
1.49682	2.26389
1.67896	1.0491
2.09566	3.23566
1.31812	1.36689
2.71779	1.48127
1.99002	2.2943
2.45382	2.18521
2.07108	2.52425
1.55043	2.53245
2.11654	1.30445
1.94691	1.28001
2.26305	1.28037
2.29299	1.30652
2.14889	1.91733
2.2239	1.45023
1.51927	2.72376
1.52663	3.14907
1.70942	2.20185
1.59984	1.50688
1.37233	2.02536
1.48368	2.31152
1.29723	2.7739
1.38611	1.39248
1.82115	2.35198
1.58034	1.41556
1.77931	1.90054
1.51828	1.7343
1.50931	1.12117
2.64813	1.85065
1.97159	2.4399
1.55878	2.04114
1.30886	2.09769
1.77617	2.05838
2.52933	2.72563
2.09596	1.23968
1.2357	1.66851
2.90409	1.0675
1.51392	1.44521
1.21926	2.02103
2.43071	1.39267
1.83122	2.91964
1.3465	1.80016
2.08335	2.09137
1.93375	1.31501
1.82982	2.40472
2.12564	1.93412
1.9405	1.43026
1.81081	1.50224
2.21266	2.38273
1.7725	1.41261
1.83563	1.33143
1.30648	1.71502
1.43926	1.32255
1.22629	1.45863
1.18023	1.99479
1.61138	1.3681
1.40561	1.2326
1.45736	1.4816
1.91071	1.64813
1.0601	1.30133
1.93363	1.16539
2.47752	2.1244
1.47724	2.11504
1.75643	1.18204
1.20523	1.26103
2.01894	1.2836
1.63518	1.20476
2.84644	1.77604
1.19646	1.43761
2.02395	2.20277
1.3395	1.18358
1.52592	1.8165
1.44594	1.22141
1.87234	1.53056
1.24175	2.90011
2.23282	1.12651
1.52346	1.9364
1.53429	1.30594
1.29307	1.28717
1.45103	1.51314
1.36707	2.16645
1.48812	2.37654
1.14618	1.36565
1.52332	1.4488
1.61644	1.33408
1.22319	2.47073
1.47197	1.21981
1.51719	1.53932
2.15879	1.13419
1.4059	1.79577
1.04592	1.50214
1.73301	1.30496
1.83228	1.17188
1.44102	1.25678
1.38458	1.1211
1.84289	2.08918
1.87711	1.98017
1.5757	1.1193
1.83032	1.30434
1.15085	1.68258
1.28693	1.56941
1.36493	1.51407
1.58781	1.81782
1.59987	1.54341
1.62964	1.54714
2.37174	2.40992
1.66926	2.61472
2.05569	1.21127
2.0432	1.18308
1.97524	1.40083
1.49518	1.41115
1.4114	1.27944
1.23662	1.14235
1.42184
1.92447
1.70977
1.06447
1.43294
2.19934
1.45362
2.70656
2.25448
1.45668
1.57185
1.30483
1.22912
1.35543
1.55763
1.31839
1.32005
1.19443
2.72183
1.8951
1.43986
1.65051
1.69974
1.97463
1.60347
1.56871
1.52191
1.89398
1.78385
1.84089
4.06363
1.14713
2.46964
1.62523
1.12459
1.27832
1.4236
1.4365
1.3675
1.15387
2.31367
1.16287
1.58406
1.54425
1.15155
1.20057
1.51397
2.68594
1.74211
1.5208
2.06553
1.67087
1.26962
1.75062
1.96952
1.08351
2.76894
2.08418
1.44052
1.77459
1.38343
2.21353
1.1658
1.41726
1.73911
1.66248
1.57252
1.36163
1.60756
1.63845
2.1603
3.117
1.41714
1.81342
1.4322
1.8456
2.19747
2.28396
1.75853
1.2863
1.36642
2.09416
1.65759
1.55045
2.1579
1.18012
1.07296
1.85666
1.46381
2.1392
2.47975
1.29361
1.12861
1.02557
1.50562
1.22809
1.81509
1.41789
1.87694
1.81628
1.09305
2.18114
2.01528
1.44594
2.04957
1.53078
1.12771
1.15134
1.48415
1.80211
1.18953
2.11712
1.32365
1.62688
1.38446
2.3415
1.08918
1.78711
1.38108
1.12437
1.53445
1.55692
2.33593
2.35458
1.99285
1.42835
1.99012
1.45442
1.43691
1.24208
1.86818
1.38702
1.908
1.20585
1.61706
1.43337
1.82344
1.08939
1.79381
1.59301
3.35999
1.23959
1.17603
2.45849
1.60892
1.17933
1.91256
1.78294
1.48544
2.32277
1.18583
1.31478
1.67749
3.0345
2.09907
2.55003
2.82786
1.37004
1.27744
1.2521
1.81363
1.33899
2.65077
1.54335
4.20512
1.4034
1.30196
1.40293
1.85833
3.6028
1.94851
1.89581
1.61858
1.47589
1.05663
1.5484
1.15801
1.32194
1.38903
2.17206
1.256
1.94109
2.70288
3.45194
2.01078
1.57237
2.01095
1.63945
1.9303
1.46025
2.47304
1.69298
1.92289
2.25039
3.40447
1.09364
2.157
2.30643
1.42688
1.58041
1.52018
1.36856
2.37289
1.74201
1.99424
1.22288
1.40376
1.29227
1.2859
1.87671
1.11592
1.90978
1.57864
1.87808
1.26178
1.55972
1.3461
1.4117
2.31619
2.07199
1.42603
1.92666
1.66895
1.47347
1.13468
1.93151
3.01278
1.4207
1.50078
2.25429
2.42111
2.43351
1.54913
1.26453
1.16816
1.68473
1.54201
2.05964
2.26121
1.98747
2.49754
1.77725
1.31023
2.89969
1.30066
2.14267
1.19538
4.1224
2.08898
1.52523
1.36839
1.50675
1.35543
1.28995
1.81098
1.46056
1.90591
1.19644
2.13034
2.45868
1.20764
1.45865
1.12222
2.16985
1.35894
1.43905
1.68417
2.16689
1.21572
1.18973
1.22558
1.78501
2.26785
1.69076
1.85487
2.41536
2.48415
1.36124
1.86488
1.61961
1.76395
1.61087
2.50265
2.37427
1.17615
1.52569
1.46833
2.01113
2.03689
1.39846
2.24681
2.06295
1.49972
1.26989
2.10778
2.28902
1.89509
2.10413
1.10413
1.7076
1.8865
1.7677
1.65567
1.36156
2.14486
1.55485
1.89122
2.15282
1.76977
1.9315
1.60474
1.27114
1.63517
2.29938
2.55243
2.09122
1.51983
2.68759
1.29683
1.62358
1.74445
1.93657
1.29079
1.12915
1.81802
1.18066
2.25746
2.10072
1.43052
1.42425
1.46654
1.44262
1.79479
1.71789
2.53414
2.04407
1.93603
2.00053
2.21497
1.44883
1.27833
2.68825
2.16349
2.09012
1.54669
3.35618
1.18112
2.06004
1.4085
1.22236
2.81655
1.5395
1.48577
1.95151
1.25637
2.08471
1.26926
1.86292
1.79803
1.30874
1.25907
1.67851
1.96365
1.38973
1.30174
3.15124
1.66347
1.21056
2.29264
1.747
1.39986
2.06757
1.46106
2.61025
1.54155
1.9116
1.2678
1.27752
3.10193
1.65852
2.2711
2.14109
1.93273
2.16816
1.20338
2.81241
1.20832
1.33397
3.4383
1.58038
1.42794
1.67946
1.27121
2.03555
1.85012
1.59035
1.81154
1.19061
1.81805
1.90945
1.90375
1.42444
1.13002
1.71703
1.37263
1.44367
1.35141
1.99917
1.96371
2.01356
1.24801
1.06622
1.56332
1.58437
2.54753
1.33515
1.38203
2.7627
1.09636
2.57828
1.91465
1.1874
1.83715
1.10113
1.27882
1.29495
1.50916
1.91763
2.93182
2.9044
2.62956
3.22063
1.90489
1.39828
1.24198
1.15503
3.32907
1.67063
1.70078
1.93423
1.89433
1.58073
1.83675
1.55928
1.69994
1.70118
2.07137
2.66233
1.1488
2.17366
1.34509
1.14839
2.52418
2.8956
1.70619
1.41038
1.61964
2.41227
2.04107
1.58758
1.20802
2.26679
1.93623
2.26636
1.24686
1.45445
2.19736
2.35984
1.31628
2.15648
1.44783
2.00876
2.74472
1.46151
1.70996
1.52187
1.30522
1.62538
1.53676
1.18577
2.01464
1.9628
1.42112
1.07414
2.63914
1.5781
1.24218
1.58503
1.81907
2.29898
1.62435
1.65682
1.28104
1.19308
1.21814
1.77028
2.80968
1.30048
1.57894
2.44613
1.31028
2.55912
2.30236
1.31747
1.9256
1.68144
2.61563
1.58482
1.65504
2.42875
1.47835
2.58477
1.22732
1.17257
1.12259
1.25854
1.2445
1.63614
1.38184
1.25282
1.17902
2.81814
1.23127
1.98721
1.43682
1.08752
2.18722
1.40169
1.43647
1.69952
1.30044
1.4244
1.47758
2.22157
1.08783
1.84861
1.55823
1.20844
1.39657
1.47893
1.66906
1.51735
1.16843
1.41534
1.25455
1.37376
1.45849
1.45122
1.56904
1.46199
1.47814
1.44231
1.37424
1.32874
1.14876
1.35208
1.31111
1.37163
1.62118
1.32617
2.4316
1.60846
1.23177
1.27504
1.958
1.33469
1.55763
2.26812
2.79226
1.16127
1.31541
1.55707
1.36043
1.32839
1.79721
2.37794
1.62519
1.45559
1.23613
2.50024
1.24933
1.11552
1.08832
1.09396
2.73079
2.10226
2.14114
1.73289
1.60168
1.50745
1.26506
1.12885
1.56877
1.70441
1.60905
1.54537
1.86578
1.10063
1.31681
1.60461
2.22147
1.10716
1.66031
1.68164
2.08272
1.37663
1.56083
1.37166
1.62337
1.72398
1.37292
1.39977
1.30803
1.82783
2.64094
2.15118
1.60929
2.14847
1.52604
1.63715
2.20733
1.70106
2.56507
2.85072
1.70182
2.1226
1.32929
1.88333
2.15002
2.61899
2.27975
1.47425
1.28887
2.44551
1.55734
2.37648
1.73039
1.5343
2.59454
1.89586
1.70538

## Sheet: SupplFigure2
Early log shape quantification (aspect ratio)
Wild type (H53) + pTA963	∆rdfA + pTA963	∆rdfA + rdfA	∆sph3 + pTA973	∆sph3 + sph3
2.47469	5.75273	7.08179	1.14798	6.87172
6.43514	1.91461	7.1842	1.8588	4.13038
8.54611	1.76334	3.31576	1.04742	2.64077
2.21701	1.82727	4.97763	2.73254	3.85923
5.82636	3.03517	1.96696	3.84915	5.71135
6.65855	1.76812	2.08361	2.04652	4.52283
5.47956	3.5267	2.84811	1.91384	4.87005
9.40073	1.86835	6.05759	1.36704	5.81924
3.96528	4.84518	3.05357	5.05925	7.23158
6.85488	2.02526	6.17142	1.27969	9.82764
8.12679	3.7065	3.80802	3.63093	2.17938
4.39835	1.46319	6.11459	1.5678	2.06278
1.38666	1.62631	6.26756	1.23844	4.03455
1.98597	1.12918	5.2479	1.50297	4.69237
3.4546	1.59705	6.08618	2.46656	3.32738
2.33696	1.8811	4.87801	1.17919	4.93636
7.19629	2.20709	6.33866	1.87274	2.89521
2.26089	2.15007	3.16846	2.15138	7.11193
4.78056	2.3367	4.64898	2.47671	3.31072
4.64264	2.82793	7.77502	3.35591	4.68253
1.44553	2.14839	1.87826	1.02179	6.36375
5.32317	2.33946	3.83522	1.34807	2.69252
2.679	1.67524	2.71248	1.43994	10.5622
4.25792	1.33721	3.81754	4.56089	4.76122
7.99762	2.33239	5.73685	5.86799	6.45592
7.64788	1.20042	2.70828	1.14543	5.71935
5.39686	3.12727	5.89511	1.82931	6.46016
4.95901	2.17817	2.1746	4.17091	6.18891
1.38957	1.24535	2.02121	1.61291	6.88043
4.09464	1.56901	1.68641	4.27838	2.28132
5.01735	4.05174	4.92462	5.3139	8.00536
6.66701	1.13709	5.59458	3.53219	4.11051
2.79237	1.27798	2.9543	1.892	4.34277
1.55743	2.39215	1.48877	1.53724	1.783
5.45483	2.44567	6.06027	1.43638	5.16093
4.55256	2.36447	2.05503	1.36285	4.34561
4.44806	1.78992	3.32418	5.78737	4.54267
4.93882	2.73135	4.22118	3.23716	5.52345
6.00164	2.91933	1.65678	1.42365	2.9023
2.98864	3.26115	5.02949	2.21964	4.87096
4.86599	1.77002	3.37607	2.40785	7.85021
6.65652	2.3421	6.17461	4.00104	4.85091
3.78314	3.6385	4.79149	1.86521	3.94927
6.90881	3.34552	4.86834	1.26928	3.56469
7.88072	1.82213	1.39831	4.41688	7.10409
5.8649	2.64681	1.59397	3.29164	2.04203
1.56484	2.78826	2.69078	3.81131	8.59287
6.47461	4.53542	2.3971	3.44682	1.48498
5.96702	1.98943	6.86559	2.01126	3.96577
10.1975	1.92977	3.19724	4.91586	4.48666
4.39775	1.95766	4.62241	2.54083	3.49076
3.94332	2.31162	4.41319	2.03229	4.01326
6.96001	4.47084	1.72145	2.86604	3.29788
1.34645	6.89214	5.35888	1.772	4.22289
3.61877	3.12783	2.92137	4.38615	4.2433
5.45809	4.67056	5.83985	1.97956	5.88459
2.75533	1.72944	3.82813	1.52863	7.38841
1.6519	3.60823	3.95007	1.94643	4.03958
5.60199	3.76485	5.17847	3.49853	9.25388
3.06795	4.16255	9.35826	2.02674	4.7816
6.82505	4.40698	9.42274	1.21837	7.85486
4.8622	2.23985	2.39987	1.63348	2.61782
6.62454	7.89584	7.8792	2.37124	5.71045
4.80751	6.86031	9.60486	2.12116	1.98471
5.64952	1.60074	4.82281	1.81511	6.6197
5.28246	3.32734	5.62003	4.81964	2.96059
9.77405	1.97597	6.59228	1.67757	8.81981
2.26758	5.11131	6.69073	1.46877	2.82836
7.04279	1.13037	5.36387	1.23205	3.90828
6.37298	4.28116	3.72347	1.94264	3.01492
2.88091	7.72474	2.39712	1.70584	2.42745
6.25518	1.85311	7.14262	2.57716	5.48417
5.45613	4.43822	5.30579	4.12179	6.54514
2.31788	3.94397	3.1367	3.00994	4.70108
8.40689	2.43708	4.27811	1.7679	4.72206
8.45632	1.89279	3.33261	4.68527	4.99101
2.39949	1.11197	6.25185	2.7697	4.26893
2.24901	3.87647	4.88254	2.64264	1.82105
8.06464	4.41948	4.13094	1.84391	5.44152
2.51137	1.1428	4.03772	1.15064	6.68466
5.08717	3.17117	1.95211	1.28406	5.93021
6.49133	5.67729	4.52968	2.59015	2.37336
7.95394	1.37664	1.98277	2.56188	6.23109
7.9506	1.48988	6.54966	1.91495	3.29741
4.13877	3.79266	3.43621	2.16493	2.64415
5.28977	3.82561	4.84522	1.12021	7.31547
3.58239	2.95609	4.81537	1.32319	2.24248
6.31615	5.24024	6.37849	1.7151	7.34563
2.89047	6.39901	5.55851	1.35667	6.3325
1.75998	1.81694	5.22176	1.35311	2.31791
6.02979	2.5491	6.9089	1.52837	4.25522
3.28641	2.89074	4.06595	1.59693	4.74335
1.24937	3.7939	2.24202	1.09256	2.36213
7.41439	1.6868	2.39098	3.3371	6.11102
2.39982	2.7142	4.0021	5.4886	3.87071
6.96385	1.43635	6.67542	1.9147	3.09402
3.52372	3.94825	2.64461	1.90246	1.58376
5.02793	1.96584	2.80524	1.87744	3.23983
9.4865	1.17801	3.24101	1.54554	9.14267
4.30957	1.38083	2.0256	1.7219	6.03574
2.08261	1.93036	3.72114	2.59002	3.18274
1.85383	3.67198	4.32863	7.2715	6.39063
2.45358	4.89961	2.10848	1.7821	7.50351
8.40653	1.74253	1.28008	2.6883	5.16107
3.39333	2.01512	3.96809	2.12223	2.70212
2.71801	1.29405	3.85996	1.33147	7.40415
5.28197	1.79957	1.68167	2.04111	4.21657
4.00555	3.5182	8.51399	1.86359	3.04587
2.54061	1.30624	2.86045	4.68399	5.01837
5.80444	1.34849	4.60046	1.95964	2.83313
6.02338	1.54592	1.47322	2.74657	3.55379
5.18201	4.37935	2.14599	2.48556	11.5659
6.19968	2.83948	2.3667	5.99416	6.91655
1.2996	2.21079	5.31046	1.18574	3.48166
4.23414	2.52482	2.57742	1.61471	6.40926
4.99624	3.95361	5.01696	6.55457	5.59199
6.34857	1.08665	7.04957	2.09263	4.74747
7.63999	4.45402	4.2002	5.58049	6.22178
5.82121	2.56177	4.1828	3.32734	3.85762
4.98842	1.91658	1.79922	3.69844	5.76172
9.04178	1.3071	3.73149	2.62911	2.47967
4.40912	1.95949	3.84549	2.64688	7.59855
4.92702	2.92136	2.78986	1.53284	6.86002
4.54628	1.39112	1.95408	3.82014	7.12765
12.397	1.5191	3.51585	2.44364	4.11558
6.47499	2.72819	2.8252	2.2277	5.75122
4.77327	3.68866	4.06653	2.32201	7.4309
3.84511	1.29157	2.53279	1.30039	3.81484
6.09696	5.39226	4.17099	1.30296	6.00391
6.41887	3.78421	3.41373	2.70402	1.89748
1.47644	3.69495	7.18267	3.20194	5.68702
6.64838	1.35287	2.50795	4.75315	4.81062
4.31727	1.49858	3.31513	1.9387	3.22515
3.20539	3.68643	6.31901	2.4361	7.62312
4.96021	1.91378	7.2235	2.58878	4.37479
7.12082	1.65085	5.58398	2.2028	5.24946
4.22355	1.08771	3.94685	2.92733	4.70097
3.15989	2.50608	2.94334	2.14795	5.65078
5.4169	2.14782	3.37646	2.16817	1.37481
3.37005	1.32535	3.88222	2.48492	6.67701
1.82492	4.5568	2.84719	1.27169	4.48425
2.24654	1.96746	1.50726	1.90188	4.80694
4.55228	5.41728	3.46724	2.83409	7.86865
3.61091	1.35944	3.533	2.3435	5.64521
4.25161	1.13574	7.12232	1.71683	4.0563
6.04037	2.46535	7.6066	1.19349	7.47377
7.6926	2.22974	6.24364	2.07049	4.57316
3.49864	2.49466	2.99232	2.5926	4.7396
7.93194	3.533	2.45794	1.76124	2.43527
4.78647	1.53057	4.58976	4.21286	6.69955
2.52336	2.10411	2.11942	3.56368	4.13905
4.22939	1.88098	5.28003	1.41126	5.24763
7.82287	3.2791	6.41811	3.1422	4.90423
4.26747	2.79928	7.19633	3.5068	9.15716
4.40567	3.98557	1.76751	3.27383	5.2703
5.26184	1.57065	4.14196	1.54635	3.03608
5.426	4.74504	2.78269	2.27249	7.26109
5.10793	1.70117	1.47322	1.54017	6.10661
5.47168	2.67992	4.14259	1.33607	9.76073
2.83923	1.43484	1.23601	3.39219	5.57177
1.92785	1.45877	5.56937	2.78486	3.07093
4.8666	1.28673	1.76159	2.13241	6.39865
2.98323	3.01751	6.24542	1.44012	5.47087
12.0613	1.85441	2.21924	1.95777	8.93214
6.83635	2.15364	4.48544	1.88868	2.58974
6.80403	1.95543	3.64195	2.35818	7.49579
6.0957	2.35791	6.38684	1.24764	4.43783
3.1541	3.90647	3.23521	3.95778	2.84459
5.54458	3.95455	1.8972	1.74983	4.21821
7.88682	5.01176	7.37795	2.15514	1.074
6.12905	3.05492	5.2316	1.67065	2.77973
1.98546	1.55236	3.1668	1.35335	4.88061
3.67945	1.31891	3.81293	5.65201	2.87842
6.13133	2.53054	4.51927	3.12809	10.21
4.12568	1.89991	2.2532	1.39638	7.28798
1.63691	1.28573	5.84004	1.47778	9.43934
5.2778	3.69191	6.34323	1.43237	3.19865
8.12312	5.30503	3.38527	2.32968	3.2167
5.42476	4.83975	3.17779	1.27159	5.60643
6.76704	3.92464	5.12307	2.4632	2.87059
10.0124	1.4887	4.08788	4.29858	4.9252
6.75764	1.99605	5.24697	1.71691	6.62977
4.89799	2.24792	2.48241	1.82147	4.51644
8.60256	5.69513	7.10138	2.83102	4.61953
4.27223	1.66268	3.63115	3.02623	6.85795
8.82206	3.28014	3.56379	2.50902	2.31131
12.6081	1.85766	5.76365	1.33971	3.76693
6.14802	1.72188	5.28866	1.0663	4.76858
6.74978	2.34834	4.07221	4.68235	7.64932
7.81225	2.94579	4.39234	1.98003	2.30499
4.12583	1.99019	3.59463	1.55361	5.1267
2.83496	2.5697	5.26572	1.88015	5.82118
7.48607	1.69607	3.20433	2.08051	5.62113
5.27521	2.67725	3.86318	2.80652	6.5044
3.63054	3.03149	6.69856	5.16831	4.13008
1.78849	1.53266	7.80252	2.08921	4.54281
2.10809	3.15456	8.04637	1.22815	9.10837
7.14772	2.80535	10.2483	4.31709	8.08955
3.94165	4.35004	7.7292	1.307	4.80525
7.52755	2.61573	5.04469	1.46539	3.83461
1.64937	1.88033	8.17095	2.11856	4.14674
4.92136	2.84646	3.01697	1.57462	2.38068
4.25672	1.15917	5.83219	1.64286	6.31018
2.71259	2.13446	4.44186	2.02417	6.69344
3.23695	1.7741	3.5911	1.7881	9.60682
6.506	1.92298	2.65028	2.00279	7.50152
6.76493	1.97343	4.856	1.45093	3.89753
3.7802	2.15654	4.31597	2.4485	3.42047
1.18423	1.18278	3.46722	3.33869	5.76127
2.53189	1.4222	5.56689	3.41586	3.73142
2.6671	4.55655	1.42506	4.27506	5.54651
4.09654	2.09114	8.50952	2.99556	4.98475
3.94815	1.9039	1.0999	3.65014	7.89293
2.72303	2.35705	6.12434	1.18535	4.62525
10.3079	1.84367	2.45549	2.12863	4.18042
5.05369	2.33276	6.59267	1.26341	3.92502
4.07431	2.49668	7.03262	2.55812	5.53269
9.05473	4.86554	3.47683	1.48953	3.47533
3.82938	1.80174	6.04418	1.31577	4.26709
4.41218	6.19508	4.56938	2.80361	5.17116
7.42502	6.62772	10.4667	4.84723	5.58113
11.1244	3.94381	2.97184	6.46148	5.44945
3.98941	3.10985	2.9565	3.64898	4.34628
6.8186	4.69647	1.15053	4.50583	8.52297
4.42477	1.25367	3.21464	7.56237	4.70021
3.26996	1.92898	5.08232	2.83812	6.07015
1.27601	1.62253	6.38059	1.70173	7.78575
2.65046	2.2231	5.56429	1.83604	6.57912
2.93194	6.47334	4.32612	1.37249	6.12284
1.33636	5.88805	8.53537	1.42968	5.9399
4.93319	4.22796	4.52087	1.14035	5.29885
1.05515	6.46367	6.10151	3.94162	7.54689
8.63682	1.60426	5.65288	1.46007	5.25029
3.37795	2.48386	1.53954	2.05413	7.96252
3.31668	1.37479	2.9776	3.77771	4.18295
6.88999	2.33838	2.29555	3.86681	8.81769
3.09606	6.7831	7.43609	1.27659	6.59669
1.83405	3.1335	4.27873	5.03328	5.02996
2.26394	2.3729	6.35975	4.28744	2.19851
4.90853	6.82428	5.89827	1.18986	4.69144
1.57084	2.56793	4.57784	2.81071	2.9983
9.06074	1.26285	6.18697	2.97795	7.32852
9.23298	1.20265	3.56651	4.20651	8.19175
2.32999	5.08111	3.60235	1.65204	6.41988
3.58938	1.7978	4.56544	2.56755	6.22497
5.49935	1.13428	3.58495	2.29808	3.84016
1.37393	2.5173	3.58157	1.46201	7.08329
4.50678	1.98391	5.8229	1.33062	4.82526
6.5947	3.59954	6.60836	2.95105	4.45136
6.44154	3.76877	6.9236	2.17485	5.05074
8.73341	4.89673	3.47226	3.51441	4.08982
3.38478	4.04856	4.93766	1.44224	2.73272
7.87401	4.18801	5.97354	3.40588	4.76601
2.94751	1.36264	6.02954	2.00763	5.77165
5.26593	1.10774	1.93292	4.23574	1.5785
4.78724	2.177	7.49159	3.25707	5.29378
5.13902	3.30067	4.65568	1.20154	7.55159
1.91906	1.43475	6.90383	1.27949	5.6388
3.44212	2.16617	6.11617	1.75735	2.52953
1.65567	7.17584	8.93922	3.12787	2.78114
3.56369	2.44601	2.08672	2.83152	7.03825
6.43663	4.20002	3.65675	5.09679	8.66209
6.25967	3.37011	5.35421	1.95262	1.96067
4.81927	1.23611	5.56302	1.42611	4.55022
3.90836	2.0823	3.69103	2.0929	6.48502
8.08189	4.58385	5.56347	4.31837	6.04769
3.38366	2.71101	1.10473	1.14336	9.03606
8.34239	3.4173	1.41082	4.51849	7.52259
4.48208	2.86736	4.5756	4.29684	8.30353
4.91556	3.99884	4.13684	2.46418	5.7014
5.66577	1.92624	5.77617	7.1438	6.88892
4.73309	2.43564	6.31093	1.3221	7.87325
5.35342	2.99545	4.20958	5.7101	8.45383
1.53313	4.60626	4.5659	3.18348	4.33653
6.48609	5.61177	4.90682	2.78964	10.8286
5.17024	2.74468	3.80635	5.08466	6.42127
2.43486	4.09353	5.95634	1.93584	8.86248
7.65115	1.70661	1.53623	1.18562	1.44418
3.88309	6.62504	3.24719	1.21288	7.01214
5.67524	3.83368	3.41927	1.52172	4.87966
6.39669	1.45724	6.67048	1.20067	9.44066
3.3087	3.48087	5.01608	1.785	5.44678
1.44615	3.86676	2.33677	3.84821	5.0847
3.62642	3.72796	3.36831	1.04686	6.54595
3.71159	2.05204	3.89643	1.67834	2.35123
4.50898	3.62937	4.08404	1.65651	8.89972
4.59191	6.07236	4.98817	5.73582	3.67952
5.02555	2.37359	3.34288	4.39911	9.95049
6.26829	1.27556	4.50425	3.02903	4.9327
2.90246	1.92785	2.74497	5.45843	7.47646
7.13088	1.15759	4.19236	4.93968	7.41483
7.04626	1.27276	8.0901	3.88431	5.86111
6.46196	8.6201	4.21461	4.10562	5.90474
1.81367	3.08016	3.25955	1.41187	5.07484
6.69671	1.04186	4.67482	2.42	7.72616
15.6338	2.005	3.26374	2.83612	9.61353
5.85265	2.51088	2.31513	1.50278	6.43872
1.14833	1.32286	7.50319	1.15414	2.564
11.941	1.69178	5.99567	2.84452	1.86367
6.9806	1.32758	6.29574	3.2845	5.09869
6.43498	4.20666	4.2062	5.27422	6.04551
6.38533	4.1103	2.46978	2.58069	1.74434
4.61509	3.64078	3.34679	1.21137	2.30305
2.29153	1.10429	3.8403	2.16099	4.68076
3.88368	3.80318	3.84239	1.07829	9.20304
2.05858	4.41534	7.78009	1.52882	2.17155
2.85352	2.25923	6.95707	1.88677	4.53271
11.9036	4.05772	4.01184	3.12327	7.37318
1.3398	1.20564	5.4233	3.21596	5.14455
6.99112	1.11226	3.00036	3.03694	7.30014
1.88321	1.565	2.62941	4.05511	2.11906
8.22391	5.24393	4.41461	4.97976	8.39227
3.27497	1.88594	2.41072	2.49213	3.51151
4.85572	4.57466	4.35212	2.48824	5.8376
4.22945	3.00078	4.99632	2.64176	2.6529
2.8982	3.63584	7.78742	2.44367	1.77266
5.67394	7.37161	4.65919	1.94796	8.18368
2.40009	1.46175	7.40789	2.32928	6.64369
3.46586	1.70186	1.54577	1.0701	5.85593
1.25641	3.01733	4.11356	2.168	4.39891
2.38158	2.89526	4.95481	1.29579	6.29674
1.92593	4.24478	2.96478	2.13047	6.93903
5.60467	1.8978	5.63903	2.17813	7.47063
5.81177	2.44501	3.82807	2.20725	1.42653
10.1957	2.79646	3.85684	2.04536	5.50547
9.36755	5.90322	1.37846	2.61148	4.95786
1.15773	1.23585	4.24541	3.26922	4.87504
1.084	1.27542	5.14258	1.34036	7.50696
6.81125	2.43368	1.06745	1.37456	10.0164
1.94717	1.75316	3.39778	1.26712	5.77135
3.87213	1.14811	2.28703	1.11143	6.44122
3.63128	6.45413	1.35952	1.2761	5.09358
1.70903	2.44064	1.93441	2.64759	5.73563
1.62433	1.73004	3.42504	4.00942	2.37959
5.71526	2.61986	4.40339	4.51251	7.50032
4.8978	3.983	4.2918	3.14741	2.70593
2.23931	2.49106	5.76325	2.34549	4.31016
5.06545	2.51116	1.65382	2.39738	4.46106
6.55635	1.68297	1.19709	3.45594	3.24174
2.40133	2.64977	3.76721	2.5121	2.57005
5.65933	3.56962	5.28073	4.87862	6.22963
7.79272	3.68798	6.32365	1.96776	5.18232
5.69672	2.79066	3.89948	4.63092	5.26538
4.79952	3.377	5.11678	2.57152	2.75999
3.08873	1.683	8.05791	5.54261	7.45502
1.69818	2.88787	4.65548	3.77764	5.94624
5.05184	2.45187	5.29604	2.11542	2.62403
7.08683	2.90277	3.19495	7.13866	6.41111
5.64197	1.49885	5.82052	4.38062	7.52728
3.40406	3.42727	2.48286	3.16971	4.75261
5.87844	2.16103	5.34874	3.2456	6.47346
2.41393	1.98661	4.17161	2.58134	7.57933
5.64199	2.73118	5.84819	3.52044	11.8888
3.83836	1.84506	3.19749	2.16187	4.9739
5.57007	4.25949	4.06811	1.58382	8.46782
8.41062	2.17815	5.51818	1.98559	5.22976
6.96848	1.7995	2.88502	1.72111	2.82127
7.39568	3.23739	3.17508	1.39058	5.13661
6.02062	2.35894	3.94854	1.70895	5.66291
11.5554	3.38563	8.2028	2.0121	7.58268
4.68268	5.18804	3.84674	1.83231	6.08065
5.52742	1.34765	1.99871	1.68077	5.53923
4.57129	5.12133	3.46983	1.28264	7.82207
6.65029	4.56093	4.14454	2.2562	10.1152
3.15556	4.1087	6.0222	3.80431	7.80866
2.87896	3.3922	3.62407	2.11403	6.38006
7.09705	2.21603	1.52635	3.18053	5.65196
6.08195	1.1061	4.23531	4.51918	5.43688
8.98925	4.19592	4.96512	2.21088	6.21253
7.12869	1.41047	8.81923	5.22066	7.85222
2.58771	3.47658	3.96102	2.31015	5.31166
6.06557	3.63801	8.64437	3.40537	5.00019
5.40404	2.22183	7.39157	1.67352	6.41882
7.89213	4.85204	5.1955	1.76803	3.41413
6.42334	3.01891	6.81422	1.96322	7.21921
6.70528	2.1332	5.22893	1.79565	7.47727
9.13769	1.47756	7.99414	2.16829	6.85032
6.94253	1.37916	5.08889	1.72889	2.65013
6.96987	2.23301	5.03136	1.9375	5.30794
5.36221	3.4203	2.75223	2.55143	8.66517
4.95615	1.30252	5.97762	2.03317	6.59394
9.05436	1.58188	5.70069	3.00261	7.69315
4.36938	1.65275	3.7962	2.55826	6.61064
3.53913	4.23896	2.04084	5.83661	7.40771
7.77804	3.37654	5.04819	5.60804	5.94221
7.21762	1.41637	4.87582	1.59949	8.95653
6.7173	2.52665	1.87363	1.88658	6.55459
5.65515	1.82958	4.61895	4.39785	7.90316
5.07533	1.33783	2.73264	3.69039	4.83395
4.89382	2.72667	3.01725	1.6289	3.46771
2.78174	3.12576	3.94691	5.41778	3.32095
1.14228	2.18548	2.11216	1.46634	4.56592
1.94978	4.32144	2.09927	1.40925	6.21755
4.56468	2.49071	5.04929	1.93472	5.0054
7.98333	3.3105	5.9452	3.16414	8.91522
6.13675	3.78585	4.86101	2.4234	5.58904
5.62076	3.80861	2.17579	2.59615	3.24127
8.71948	1.62866	3.92251	1.78996	2.85926
4.8149	3.05972	2.45048	6.36781	5.98652
2.63989	1.23344	7.53251	5.91801	5.34149
7.50121	3.87401	6.64315	1.32128	2.87701
4.09698	6.61202	5.66723	2.36193	8.6281
3.05753	1.32073	4.69453	3.69927	3.7053
6.37252	1.80798	2.95028	4.16764	11.3078
4.39789	1.26577	6.0008	3.79143	4.47225
4.31606	1.31931	6.59015	2.44068	7.42687
3.4605	2.1514	5.41108	1.33055	5.48943
5.6332	4.18923	8.75629	1.2648	7.55893
6.57566	3.15121	6.60019	2.95022	5.42228
4.53294	1.42874	8.33828	5.79034	6.12957
2.68705	1.44459	2.1973	1.21074	7.95633
7.41843	1.81565	3.52539	2.19785	5.02486
11.061	2.56742	1.23489	2.62953	6.64752
3.02072	2.42402	3.54518	5.47351	6.16534
7.28159	1.85028	6.18472	1.53415	4.22421
5.53347	2.79675	5.44299	3.29206	7.49094
1.99664	2.91053	7.14058	4.13188	4.68076
6.00916	3.0744	1.16253	2.26417	6.22146
3.11784	3.0475	1.94476	3.93755	5.69915
4.12167	2.4374	5.25096	1.34549	5.35983
2.27671	2.17462	2.9005	3.8562	8.21247
3.45105	2.22059	6.17993	1.56716	10.7967
5.40536	1.06128	3.90215	1.93311	5.08204
2.5597	3.21605	3.73863	2.61303	9.13853
9.59778	3.02771	4.27897	1.3862	6.16007
3.27685	1.47387	6.1751	2.02823	5.47257
5.42666	2.8487	8.35138	1.44126	7.24664
4.19583	1.51961	6.18185	2.336	8.20188
5.12124	2.96894	4.65527	1.34917	6.85257
3.53461	1.50928	2.37949	1.64791	6.6135
9.36731	1.36881	2.21343	3.99218	5.68914
5.27242	2.18814	4.12223	1.1048	6.5594
1.98538	1.62939	3.40417	2.03704	9.22165
6.00223	2.52258	8.7918	1.49654	6.24446
2.23428	3.18941	7.54184	3.81855	4.69793
3.18581	1.35874	4.69795	8.04684	8.29689
7.45838	1.66388	3.52093	2.12812	6.62189
7.74899	4.84979	6.21818	1.58001	2.66815
5.53985	2.75248	5.60249	1.81441	3.54412
5.6461	5.71231	8.42119	2.38473	6.19441
1.76154	5.39242	6.16981	2.40356	6.78556
5.74386	2.06773	4.70713	2.70345	5.86518
8.75799	2.34678	4.42258	2.56098	6.41592
5.65385	1.73353	6.44243	2.43076	8.3289
7.29264	2.00848	6.35096	2.62981	6.64299
1.25627	2.6819	1.50034	1.36884	3.82502
2.61389	1.40787	1.23401	1.05196	6.29365
2.60192	4.83756	1.3405	1.64047	4.9987
5.14673	3.08886	6.71033	7.07846	5.37108
4.47424	1.96328	4.5593	3.43591	7.29745
4.87266	5.5754	4.72614	1.78817	3.07459
8.11614	6.32431	6.18206	1.8802	5.03364
6.01424	2.28276	5.197	2.47125	5.92465
6.17427	1.46231	5.2217	3.46807	7.13163
4.03334	2.43809	6.20982	1.48665	8.23684
4.74907	4.04489	4.49053	2.42301	4.2188
12.8994	3.47607	3.03111	6.74737	4.78774
3.64706	1.26712	2.16021	4.51553	4.78844
8.03409	1.83068	5.6794	2.47876	1.17334
6.25253	3.9809	2.2486	4.3961	6.77925
8.3421	1.92349	4.7642	2.4948	4.3779
6.07181	5.29586	7.74425	2.69308	4.96959
2.42079	3.07403	7.5206	1.12726	7.93065
6.56825	1.66496	8.25736	3.58344	6.02212
6.84829	1.22399	6.5449	3.27218	5.64689
7.42263	6.05126	5.68353	2.30673	4.43367
8.89728	1.28384	8.44385	2.26214	6.83228
4.25255	2.12157	6.57365	2.84284	6.02493
6.98926	5.71764	1.93179	2.89858	7.036
6.94648	1.55256	6.62619	2.14651	6.74747
6.13112	1.54224	4.50597	1.29198	7.0012
2.00348	1.7777	6.4917	3.34134	6.12694
3.95502	1.93788	2.06126	3.14515	7.97981
7.74778	4.35392	4.307	2.26124	5.2312
9.25064	3.45456	8.30441	1.67515	2.43386
2.93283	1.53184	1.6864	3.50661	7.28061
2.92116	1.59382	3.85647	5.16417	5.88241
1.9818	6.18724	5.30215	1.88777	6.62645
2.97583	2.17029	7.04379	1.08157	5.47223
4.60859	3.36972	3.55291	1.1558	6.93735
2.9823	2.48485	4.25928	6.7931	7.37658
5.64984	1.26043	2.88927	2.95467	3.58673
3.94132	1.49743	6.79064	7.36393	4.52297
10.8176	1.58623	1.97067	3.0733	5.18186
4.94917	1.60023	3.23545	5.732	7.43058
5.41604	2.20135	4.05463	5.14069	1.77612
6.31503	1.83563	5.00096	4.81815	5.10453
5.81284	1.43828	8.5732	2.30005	5.87684
6.73453	4.1706	1.1607	1.77369	6.26349
9.39164	5.12483	2.22229	2.02611	5.53412
3.9108	1.08884	8.92226	1.50307	2.92994
2.94328	2.55405	1.22449	3.67166	7.65057
4.22703	1.4034	1.97368	2.36729	5.00675
6.43056	1.95589	6.09898	2.8477	6.10965
7.3542	1.74085	3.42749	2.76755	5.10625
5.54782	2.31596	1.09189	1.17125	4.03699
5.73829	3.9993	3.82649	4.92076	6.95577
6.84632	1.59766	6.08415	1.11653	6.38716
2.08543	1.67709	6.53608	2.78017	3.07176
6.59032	3.08336	4.39401	3.2322	7.78651
4.34465	1.72204	2.17892	1.51574	7.26413
3.12528	3.01736	5.7952	2.02397	5.61722
6.19291	3.62597	5.85674	1.40223	5.56808
2.10271	2.51293	5.58236	2.72052	7.05494
4.77536	2.43466	3.5681	1.47234	4.56226
5.1142	1.61186	4.4748	1.68407	7.07817
5.98152	2.11299	4.32221	3.06458	8.57208
7.54228	3.76906	4.7637	3.01053	6.78451
4.76357	2.05643	4.1135	4.38214	6.66166
6.15018	1.2185	5.36568	1.43743	2.76994
4.32472	1.77083	3.29444	1.35066	4.69074
5.61504	1.40258	6.17978	3.68956	7.21104
6.20118	1.93758	1.50711	7.079	3.88806
5.65094	3.95892	2.7945	1.82477	6.87872
6.29232	1.71361	3.46044	1.68857	6.83004
5.383	1.82901	9.33753	4.15573	7.45281
6.37979	3.01693	2.87832	2.82562	5.1254
5.56548	1.17732	4.37009	1.98563	6.46382
7.5318	4.26165	7.15014	1.91047	5.83143
2.19563	1.82214	2.62024	3.45759	6.92325
4.41312		5.21009	1.87198	4.51194
2.36011		5.10991	2.25893	4.90441
5.38377		4.98661	3.86812	6.94875
2.0626		2.53469	1.12088	8.23856
3.60302		6.32863	3.43719	5.18264
2.11887		4.9295	1.08632	6.87933
4.62089		5.13011	4.74602	7.75241
2.93709		6.41055	1.38762	8.37981
2.63608		2.08332	2.20705	5.74678
4.5424		6.06666	5.50434	5.35063
4.38479		5.99215	4.60298	7.85647
6.27594		3.8718	1.27613	3.48046
2.93325		7.40319	3.18802	8.21316
4.92094		4.55191	2.74793	6.96399
2.24894		5.81393	2.04451	6.54614
7.60206		5.79986	1.85383	5.97456
8.89971		2.51268	1.6661	4.92978
6.9367		3.3927	2.82314	5.00602
7.79587		3.8455	2.02407	6.22149
2.66426		4.26187	1.12089	7.10912
2.2655		3.9586	1.178	7.4245
2.13171		6.55419	2.45908	6.41467
2.85492		2.44014	3.39997	5.03603
4.65717		4.6131	1.88254	3.57646
2.11297		2.22379	1.52617	6.03211
1.44136		4.36507	2.53699	10.2998
2.08656		8.46964	2.72683	5.95033
2.61159		6.75721	3.97985	6.81362
3.49679		6.0944	1.27804	7.34879
6.48256		4.59961	1.84484	4.82874
4.3694		6.22325	1.79553	6.0968
2.57352		8.23269	4.22702	8.93104
5.46028		3.79223	1.81445	9.34066
2.82927		5.97044	2.97005	9.82375
6.13177		1.97902	1.84255	6.56273
6.47026		3.09205	1.52161	2.34659
6.30114		6.2532	2.02774	7.10899
5.83027		5.9613	1.5182	5.45474
4.45359		5.62658	4.14152	5.85866
7.00447		3.6943	2.18811	7.53574
5.91554		5.04884	3.67946	6.9169
6.8764		5.17725	1.74049	4.65366
7.26875		3.21894	2.35056	6.7417
4.9034		3.94935	2.48683	4.87054
6.82832		1.23397	3.03563	5.73844
4.2289		5.32797	2.42881	8.44386
6.8256		5.72203	3.59513	6.47806
1.2214		3.63524	3.47396	5.54511
6.29687		6.67258	2.34054	3.90819
5.57136		2.48628	4.05525	2.72055
5.00532		4.72457	2.19984	2.97675
2.75911		5.40164	3.78212	7.70406
4.67037		5.07123	3.24484	5.94224
1.69601		4.91051	2.15263	4.11106
7.32179		2.5189	1.28371	7.00193
3.50481		6.31485	1.86727	6.34305
2.46676		2.3244	2.0027	8.56514
5.20625		7.70587	4.07645	6.26172
7.65591		5.30793	2.61761	7.12767
5.17091		6.71792	2.80824	5.43199
4.45541		6.79925	7.7116	2.52561
6.18992		12.4656	1.11339	3.09504
3.27935		7.61568	4.26856	8.45494
5.35605		3.15582	1.13209	6.58685
2.92975		4.00114	1.66396	5.53232
5.06404		7.95922	1.82029	8.08764
4.69216		4.70684	4.14294	6.06144
5.17905		1.45611	1.23126	5.67961
5.17088		1.25499	5.35375	6.51831
4.93066		6.02166	2.48079	6.94411
1.98497		8.17296	2.02891	6.26622
7.02916		2.32282	1.39721	5.50371
3.66656		3.73489	3.00126	9.98638
4.59358		4.46337	2.93082	9.26435
5.08676		4.28282	1.81663	5.83276
2.05892		7.17795	3.25519	7.22538
3.63158		3.84736	2.5058	7.96968
2.51228		7.20931	2.25325	4.09696
5.53222		3.43524	1.11792	6.09114
3.42253		2.07283	1.52632	6.66076
9.01768		2.85761	2.05095	5.90905
2.94977		3.74367	2.26966	7.75365
3.69397		3.42624	4.02752	6.65607
2.24007		8.10819	4.56859	3.00688
5.0131		2.9834	6.32289	7.73411
9.6661		7.42691	3.04956	4.83376
5.83303		2.25949	8.18205	6.90662
8.11465		5.04302	1.64012	2.45792
4.98881		2.37203	4.27426	6.36733
3.73769		3.48072	3.01963	7.61074
7.00898		5.52033	1.60076	7.6981
8.47289		6.54818	2.06479	8.03847
7.28306		5.64715	2.37727	5.53801
5.30073		6.45952	5.84619	5.90364
6.4958		4.65314	1.35067	6.09404
8.01061		5.33581	3.9669	6.46954
6.42074		3.42033	3.73415	6.3372
5.34349		3.41004	1.62532	1.78517
3.03003		3.45205	2.6491	7.21112
8.56862		8.1538	2.6787	5.56491
3.2841		4.3603	2.17925	9.36607
3.25753		5.42044	1.28344	6.28772
4.10906		5.18465	3.18682	10.7258
7.05177		3.36252	9.6118	6.87058
16.0873		3.02661	2.99773	5.80721
3.24301		7.76197	1.34589	6.98248
6.40587		8.08275	6.16982	6.25593
8.53124		3.86628	1.59845	2.1297
6.13343		5.19148	4.06561	6.39353
7.78432		4.50474	2.94204	7.39275
3.92099		6.89577	3.82346	2.78965
2.0583		8.82932	2.61995	4.88797
6.69476		4.97347	2.69561	4.32607
1.80015		4.37088	2.7699	4.45048
2.59619		5.30401	1.27217	4.78363
6.7729		4.88867	1.99403	4.91149
7.33302		3.62059	1.2227	3.97443
5.08435		3.17372	1.99298	6.81465
6.26642		2.94675	1.77081	4.82687
6.5309		3.45544	1.95774	7.94012
2.84431		1.57861	5.80609	4.60226
5.14431		4.88394	4.80495	4.38185
3.10608		7.66346	1.7442	7.93986
4.43021		2.02787	1.67976	6.25545
3.16521		5.06822	1.93693	6.53053
3.68536		1.93701	3.18847	5.70582
5.40441		9.09519	1.561	5.09463
2.2821		4.93899	2.07663	4.27538
7.00921		3.72286	1.56245	5.4709
6.27636		6.0129	1.70981	3.31004
4.90199		10.4349	3.61644	9.04396
6.51855		2.90098	2.47324	5.43969
4.03734		1.32169	2.57898	5.81981
1.21858		4.28484	1.72716	6.59772
3.80179		2.76148	2.74771	4.11425
2.79139		2.15843	1.51911	5.84917
8.6346		6.89709	1.07821	2.32886
5.43157		5.54967	1.74661	4.98238
7.39647		2.52461	2.76773	4.89915
7.13101		5.96806	2.06055	9.56309
6.43289		6.82589	3.87662	7.49709
3.07796		2.70758	1.4034	5.46876
6.30869		4.95237	3.46713	6.9174
4.49419		6.12631	2.60482	2.92794
5.63704		2.13265	2.30981	4.76888
8.55458		7.74585	2.35504	5.54734
6.94735		6.2472	2.45725	7.8146
5.4917		3.19727	1.63325	6.08297
6.01328		2.75866	1.41127	5.51945
2.65279		7.04198	3.00723	4.59394
7.36648		3.97643	1.54749	7.69752
2.90099		2.06133	6.10448	4.77133
2.97205		7.92474	1.06263	6.84746
7.35732		3.35206	1.37366	6.9085
8.28187		8.53116	2.163	2.69588
5.08708		4.0217	1.52517	4.26154
4.19541		5.96625	3.70325	8.45026
4.76993		6.64287	2.93386	4.52114
7.44114		4.6285	1.60288	4.58961
11.5947		3.76425	1.79022	2.26021
8.03869		6.65709	2.95826	6.87925
8.73183		2.96297	3.50939	7.42638
4.19915		4.70743	1.29347	6.1086
7.19609		3.46462	1.60744	5.82032
3.70905		2.37598	1.40604	6.53083
9.00305		6.95372	2.53293	6.37265
6.55496		10.7134	3.37959	5.71234
5.28633		3.48016	1.8913	4.33301
2.35503		6.1763	3.92651	7.98245
5.19095		2.81547	2.64067	6.66118
5.01419		1.67309	3.52438	5.36563
6.16549		4.24796	3.02648	6.16751
6.27235		7.48651	2.79745	6.29279
7.16071		2.1392	2.22011	5.98577
3.52614		6.18347	3.55269	6.36369
7.45667		7.66785	1.49663	8.8326
8.55761		3.30329	1.92179	9.23146
4.95641		3.76896	4.21671	4.97217
1.43178		3.27273	2.11484	7.28228
2.02611		2.85985	1.22341	4.93694
6.67981		4.15023	3.78669	6.4155
10.0358		3.2742	1.30916	8.22767
2.78376		5.90686	5.56043	5.17002
3.9019		5.13214	2.64421	5.77696
1.88486		4.56048	4.81967	5.11434
4.72953		6.69873	4.46245	3.38365
4.99859		4.35267	3.02573	4.99872
2.46362		7.09619	4.23702	5.38745
4.1174		2.46054	2.95237	7.94528
1.97837		3.47775	4.01914	4.2497
7.36296		4.05226	2.0766	6.41391
5.3316		1.34118	1.80069	7.24324
6.14498		5.69164	2.64767	5.6878
3.96079		5.23577	1.30751	2.47502
5.28711		4.51973	4.8117	3.56655
4.61583		6.95306	4.17956	8.54508
7.7167		4.85566	4.05122	2.58643
2.05068		4.97847	3.60958	8.12403
2.82064		1.30208	3.34721	8.73044
3.17619		5.10394	3.33067	4.86669
1.51361		7.32941	1.57816	6.78446
7.0459		1.55544	2.41919	5.69005
2.29121		6.7988	2.60397	5.70499
5.4195		3.29709	2.0759	5.75087
2.21408		6.12049	5.6305	5.96573
6.6908		3.35414	1.43489	8.6065
4.12106		3.35503	2.07409	6.24806
5.58374		5.19313	1.3081	6.29079
3.79372		6.45767	3.75845	5.48081
1.34265		5.41156	2.20521	8.75413
2.72759		5.74242	3.28631	6.49042
8.59845		5.87401	5.78591	9.41028
2.51113		4.14331	1.01217	6.63187
2.70252		3.80569	5.93423	9.81281
3.18176		5.6257	2.11712	6.68891
1.4167		1.53381	2.86179	4.74886
4.22975		8.19974	3.876	6.24272
2.47002		4.06848	5.12093	4.45446
4.63703		1.42333	2.89793	7.04468
3.23494		1.50494	1.8052	6.84161
8.31451		1.86624	2.34147	2.50428
2.60768		7.10938	4.41317	5.24623
3.9569		2.59408	1.84555	4.50052
9.78973		5.81825	3.96427	8.25939
2.79655		5.08939	6.73851	7.99435
8.23292		3.83868	2.26186	2.65099
3.72767		6.72442	3.62692	5.37058
6.92716		4.95804	3.58588	4.65865
5.03727		8.38409	4.29281	6.71038
3.27843		5.59472	4.25678	2.41462
1.21354		4.46738	2.48593	5.25868
1.68459		5.02018	3.40066	8.55574
2.07939		8.09672	1.88131	6.25599
9.76122		4.25278	1.8022	5.0942
9.16435		5.52956	1.36958	2.84295
9.10119		3.69704	1.32345	5.74265
6.59284		4.4835	2.75916	4.50431
3.08266		4.94851	1.97765	4.60421
3.01047			1.24167	10.08
1.97046			1.58294	4.62315
5.80142			3.19271	6.59568
2.68331			1.51538	7.60077
3.28194			2.39251	6.14205
5.81863			1.15364	5.42233
2.38344			1.27996	4.76258
6.04706			2.6754	5.72729
7.11322			3.20577	6.73811
2.85203			4.09739	5.73392
5.85174			5.6623	5.2052
9.71827			5.22804	6.41719
1.28756			1.24987	5.23969
3.04435			1.95496	7.64962
3.79689			5.00354	4.82431
2.31063			3.12523	3.86716
3.07948			3.536	5.84385
5.64299			1.74257	3.96423
2.08475			1.98945	8.88546
6.90788			2.70239	2.60865
2.37096			2.19652	9.02723
3.99584			2.09478	6.8858
1.91068			4.04898	6.60346
4.56141			1.15305	6.17421
6.49406			2.20051	5.15663
6.68888			3.42654	6.77462
3.1504			4.43914	5.28424
2.22864			3.27848	2.66668
4.52989			5.34941	5.2935
1.59948			1.48507	6.89623
4.77987			1.95172	5.21128
1.46579			1.95057	7.28385
5.27256			5.45617	5.11632
3.32109			6.84983	6.33762
1.24021			7.50286	2.3407
3.6859			5.90254	7.65294
4.32325			3.09464	5.31584
2.13125			1.4069	7.07741
5.39912			1.07229	6.50029
3.59028			1.62925	7.74604
5.87226			5.75908	6.26877
4.49743			2.34493	8.41345
3.68052			2.18702	5.51669
4.20134			2.73613	5.87838
2.06059			4.64911	7.90351
5.95424			4.15864	5.47943
5.75008			3.71343	5.06184
2.86524			1.82829	5.76659
5.24462			5.09708	5.92151
4.41867			2.53387	10.5844
3.92724			1.95649	8.46402
2.075			6.60078	2.48041
5.72462			1.40204	6.18334
3.07322			2.02563	4.42937
4.58159			4.25206	6.57199
5.27151			1.42588	3.38245
4.88544			4.33606	2.46224
4.54069			4.15375	5.24344
5.90928			2.82396	7.59505
1.99001			2.17205	6.66123
5.18134			2.35004	7.47353
2.32143			1.44406	8.8521
2.392			4.72191	6.8973
6.53592			5.89535	8.42161
2.43783			3.16927	6.30678
3.00745			3.28729	4.69215
1.83783			3.65425	8.14564
7.79007			1.20874	7.39349
5.49136			1.409	5.72367
6.41769			2.79254	3.86385
2.88896			4.60844	6.8162
7.29779			1.64783	6.65116
3.35702			2.9084	4.46358
4.5459			2.87113	7.63022
5.80745			4.40041	3.10216
1.15471			4.54048	6.81765
3.30863			2.75332	5.63728
5.08145			1.49525	6.01273
3.63981			2.68864	7.69376
2.7519			1.54972	6.15546
2.8206			2.07607	2.15163
6.53019			3.71024	4.52614
3.52723			1.89579	5.58491
1.65537			4.90685	5.6069
5.68062			1.18313	2.64649
5.3551			1.91397	5.81659
2.45972			2.80878	6.6514
3.30636			2.10966	3.83169
4.84167			5.84027	7.72083
2.22423			6.19662	6.64296
5.23437			2.47236	5.18602
2.23946			3.09699	4.88903
2.48945			2.71276	6.78652
6.66968			4.83616	10.072
1.85644			3.85404	8.49393
1.87471			3.25333	6.34832
5.19059			8.76667	7.99253
3.23313			9.87996	5.03164
3.19349			2.36579	7.82066
2.42756			1.17179	5.58104
4.62972			1.42268	6.41942
1.17812			6.90251	2.84328
5.13342			3.35341	2.64758
3.0252			2.10185	6.00003
3.22003			2.76876	3.90982
3.0673			1.58304	5.0191
4.61094			2.63861	8.20283
7.06566			1.47922	4.75805
5.21165			3.70992	4.11847
3.72781			1.20242	4.55034
8.16641			3.35251	7.39354
2.28285			3.06395	6.96115
2.32017			4.14167	2.86052
2.87175			1.7971	6.72919
5.1762			2.41636	3.22437
3.37617			2.44924	6.5071
4.91034			3.41263	8.05641
6.77552			5.74427	4.92246
5.41922			2.03387	5.7517
4.51589			2.05022	6.61709
3.14977			2.46623	6.84409
2.68312			2.99786	5.47272
2.92389			3.01714	5.18845
4.35473			2.01804	7.58259
5.63484			2.66731	5.11695
2.37586			1.84283	9.34139
6.9605			3.05021	10.8442
4.90978			1.70055	7.59095
2.31275			3.34856	7.57668
1.33133			1.90586	5.99184
6.42901			1.93577	7.35353
2.75842			3.65458	6.10727
1.77071			1.19909	7.74183
5.23621			2.98771	5.01017
4.30595			1.87087	3.56795
2.20009			2.01412	5.43794
2.93213			1.08608	7.44394
5.59687			1.37396	8.13757
3.07859			2.02011	5.08692
6.33138			1.83799	5.86502
4.22682			1.65436	6.89447
2.2522			2.08707	1.1587
3.24157			2.51736	2.22608
4.37331			3.51938	5.60337
3.32589			4.94562	2.10802
2.70624			1.67872	8.89996
8.19461			2.51528	5.57472
3.05858			1.36494	5.98912
2.48845			4.8608	2.25581
5.07626			1.32849	5.46932
2.93003			3.32671	4.6334
7.63429			3.06519	4.51142
3.73671			2.41346	4.60425
2.33081			1.31721	3.0626
2.55168			2.80528	2.4208
2.64552			3.94258	9.1727
3.00102			2.00189	1.45806
2.48541			3.74873	5.05045
7.81083			2.52925	6.09382
7.85534			2.65933	6.68247
7.39422			2.24391	5.39158
2.5694			1.80347	4.07472
2.03279			3.91926	5.30675
3.46699			2.31681	2.39256
6.14373			3.74509	5.85528
1.38348			1.60675	6.13526
8.48783			3.04373	2.87846
5.83208			2.08189	4.73672
1.40079			2.54619	4.32551
6.25294			2.27765	2.3178
2.20336			2.47489	6.69499
3.25791			5.29507	4.77664
4.15529			1.71365	7.39453
3.08118			3.98011	4.34691
3.62893			1.69352	6.49109
7.05124			1.64723	2.08201
3.18558			3.60412	8.75246
3.24669			2.26704	5.47055
5.52349			3.92187	4.37617
5.57429			2.80013	5.70795
7.09376			1.79439	6.10978
7.56854			4.07763	6.25998
7.21905			4.72351	4.7993
5.44413			3.36482	6.45718
2.72627			2.49657	6.87451
3.29238			1.70525	4.69375
4.0487			2.30268	4.74855
9.08875			2.10993	4.64722
7.75575			3.08223	11.5822
3.10055			1.66545	2.6625
9.58752			1.33719	3.33929
2.14131			3.71828	4.28872
3.95333			4.01419	7.75568
2.13122			2.44285	4.85615
5.18521			2.01284	7.62314
4.17642			1.87062	9.17896
2.2725			2.07245	4.83459
7.52369			3.8393	2.60381
1.93646			3.66812	4.05612
3.51183			3.09585	2.91941
6.00693			2.78274	7.26093
6.32241			3.84013	6.44151
6.44851			1.80841	6.28001
7.67741			5.07881	3.49256
4.04585			2.27039	1.58714
5.52247			1.61939	6.64573
3.05595			2.75844	6.46278
4.48314			1.74272	9.48171
4.98665			2.00659	4.71942
5.40543			3.21478	7.24873
6.68237			5.39868	4.79066
2.27848			1.90195	4.6125
5.2209			1.65742	5.5921
8.21933			1.98284	4.72082
6.48375			6.82033	4.45653
1.38852			4.64774	5.64194
2.16305			2.493	5.87796
1.22457			3.40749	3.13065
2.68274			1.40325	7.13859
6.04163			3.32875	8.96768
5.83692			3.64023	6.73281
6.47569			2.11715	2.4959
5.93093			1.51772	5.49383
5.65415			2.2572	7.62771
4.54205			4.23091	3.8273
5.36581			3.32837	6.39265
5.74102			1.40864	1.76933
5.90207			6.42243	5.3484
4.22013			1.21114	6.51526
1.09365			1.79435	1.79074
7.29971			3.69799	1.19786
4.583			3.11041	6.19952
4.42033			2.17189	5.83659
5.85114			2.25043	6.64836
6.92642			1.58215	6.06313
1.43448			1.18183	5.18092
5.47249			2.61312	6.36415
4.9434			2.18489	5.08279
3.66236			2.39302	4.36688
2.95564			1.96475	6.36798
7.70486			1.63336	6.09034
5.60617			1.41532	4.98442
1.92021			4.01066	3.89203
4.89035			2.11711	5.13762
5.20523			4.50883	2.45939
6.30052			2.07292	4.61415
4.5344			1.08423	3.98347
5.02197			3.72154	2.64992
2.65272			1.8182	7.2745
2.89401			1.25009	5.01189
8.88864			1.24142	1.70305
6.53418			4.37096	10.3741
2.16143			2.11594	5.59534
7.75804			5.0154	5.90485
2.51311			2.59115	4.93016
3.52131			1.49951	6.88027
2.62458			2.51255	1.84956
2.49021			1.54553	4.27689
3.19332			1.64475	5.70993
2.7024			2.08029	2.08488
9.38409			2.66953	7.72918
1.76716			1.08143	5.54517
1.55645			1.64331	5.07117
6.83738			2.41143	7.27072
4.62972			4.19592	2.83778
5.07357			3.06707	5.00663
8.82072			2.26616	8.03515
1.4689			1.50988	4.45281
5.06299			2.04382	6.50167
6.61149			4.9154	5.63741
6.83414			1.82212	4.96032
5.48144			2.01181	2.54024
2.78623			2.00735	4.12714
8.61245			1.48466	4.405
6.31267			1.44461	6.17924
3.42873			3.68834	3.63985
7.29274			1.57768	5.75263
9.94231			1.60177	3.4469
1.89152			3.3296	4.80348
3.55846			3.47475	2.85391
6.51912			4.58684	5.46626
7.31612			4.11432	7.11191
2.77439			3.11626	4.75523
8.24158			2.76935	5.79724
8.04636			3.78851	6.03978
1.50847			2.83766	5.55344
2.21503			2.60047	12.3232
1.45317			2.61176	6.07462
5.07523			3.93335	5.51197
5.13502			1.70241	6.69383
6.73145			2.61887	6.75494
5.78185			2.28256	2.8323
3.00094			4.98797	1.98296
8.93507			2.36436	5.75007
4.72551			5.22038	4.27321
3.0312			1.32166	6.38336
2.096			1.79809	7.00985
11.8146			2.32677	5.69901
8.63747			2.03968	2.38568
2.94832			4.27754	7.50089
7.64468			3.98297	5.67822
6.13379			2.04385	5.6935
3.43631			2.89448	2.66866
1.13935			2.17328	3.0088
5.27656			5.53799	6.59033
2.35541			1.85269	5.78446
2.51708			2.2096	5.06623
2.37818			3.95256	6.05077
6.20617			2.82843	7.65296
6.18985			4.12305	7.56085
5.06497			3.00027	6.84359
5.32641			2.74029	6.11907
3.73487			2.47345	5.31107
2.37483			2.19186	7.39318
2.6882			4.38879	5.26749
3.53391			2.63976	5.13702
2.23665			2.99268	8.09927
6.37838			4.98163	4.50356
4.25943			5.50733	7.41024
2.24396			1.34649	7.34015
6.42796			1.07549	3.84093
9.74791			2.3891	4.64084
10.1408			1.23667	5.11746
7.48911			2.6648	2.45464
4.43124			1.87213	7.77693
8.06294			4.57874	6.57108
6.97515			1.02935	2.53201
3.08221			1.64531	5.00378
4.29554			3.33605	5.31995
4.68469			3.82903	5.22255
8.25229			3.52155	6.41562
5.04597			1.66043	4.31155
6.81475			4.16992	4.67016
7.18533			4.55049	8.52147
1.68849			2.56295	4.71969
4.73817			3.4875	6.12927
6.64798			4.4304	7.12401
5.28521			2.85488	6.70684
6.97499			6.63935	6.83186
5.00969			2.04445	6.14178
4.0127			3.97063	7.38231
4.91188			2.19712	5.04745
3.46382			2.32934	6.48924
7.16773			4.44972	7.03493
1.56687			4.87596	5.87125
6.69005			4.34987	5.24502
4.96783			1.09974	5.05532
3.60649			2.57071	2.79047
6.486			2.25504	6.1195
5.20037			1.05997	5.72904
6.47567			3.46465	3.02045
6.58237			4.16308	7.00519
10.2937			3.08043	6.89008
2.03806			3.2597	8.68746
8.33019			1.53125	6.31492
7.2312			3.03126	4.5528
6.80878			1.8129	2.83673
5.15839			3.4181	5.87373
8.95115			1.45704	4.6447
1.41571			2.32593	5.61012
2.81431			1.61579	5.67674
5.94983			2.67759	3.53741
1.24451			1.94294	2.62357
2.8199			3.80158	7.46987
4.5935			3.95882	8.079
7.50206			2.70162	6.08612
5.33644			6.26111	3.75216
4.86489			3.54163	2.27916
5.26878			2.34124	7.27403
2.42768			6.24497	7.15234
8.44001			2.47854	3.09689
6.82118			2.14681	6.03139
4.70169			2.72449	4.79763
1.18811			2.01678	2.75438
5.51568			1.67738	5.45003
1.72176			4.28102	5.75599
4.54754			1.71539	5.22099
9.18185			3.09237	2.36754
6.84789			2.47037	6.74228
2.65226			1.08305	1.38731
5.90957			4.60328	4.59872
4.22127			4.99556	5.41114
5.79165			1.23083	7.58077
7.27777			1.21301	4.09625
2.05389			2.85633	7.41216
6.18052			9.40388	4.04559
5.84038			2.15687	6.38781
6.16283			5.6537	10.9331
2.79931			4.98717	6.71122
1.22901			2.35806	7.70248
1.27193			2.42503	6.87693
5.6875			4.29547	6.15246
6.05979			3.14345	5.10408
3.31171			1.53841	4.46742
7.7577			2.51409	5.36506
5.85373			1.26239	1.64606
6.0196			2.61038	2.62292
6.54628			1.49584	9.46629
6.567			1.09189	2.95852
2.21944			3.41526	7.40197
3.79725			2.90806	6.62987
5.35882			3.40722	6.04562
7.643			6.01231	8.24928
4.68763			1.37461	4.54374
1.36277			1.12903	5.1902
8.82506			3.71283	6.79916
5.1646			2.38832	7.08685
5.94402			1.60102	8.83546
5.22615			1.1452	5.79167
7.28993			7.31786	2.97756
4.81906			4.15914	5.05288
6.69794			4.76327	8.5173
6.53161			1.10828	5.11404
8.18135			2.69213	4.49266
4.92503			5.00238	5.79171
5.55649			4.1732	4.77435
8.16759			3.98015	9.35807
6.86815			1.75457	7.73524
3.39105			3.84873	3.01586
4.53178			2.16357	2.06852
9.84541			3.79881	4.91876
5.63567			2.16013	6.69097
5.08138			4.95787	6.04542
9.05104			1.73914	8.14562
8.71611			1.94692	4.6741
3.05368			3.43432	5.68304
4.6798			4.04748	2.54309
6.67815			1.14643	6.09247
8.92149			2.24793	3.74333
3.97575			3.12476	5.11233
3.49746			3.32078	3.02501
4.94671			3.26987	4.24418
11.7957			4.2215	12.0188
2.40327			1.44447	7.20074
5.49805			1.48868	2.64841
1.86396			2.22997	6.3013
4.95876			1.74238	2.30685
5.12485			4.58018	6.82991
6.55378			3.03213	8.92084
4.69836			1.93287	5.45075
2.92737			2.49126	5.81602
6.50124			2.19313	5.66183
1.08168			2.4601	4.22673
9.04774			2.37993	6.3177
9.59679			4.27349	5.21692
1.48616			3.99779	6.40902
4.99204			2.2823	2.84693
4.14133			3.21103	2.61451
7.36574			3.33548	2.39813
7.33451			1.31368	5.63429
2.51711			2.09322	9.20673
3.66792			1.515	5.24406
1.7752			3.0857	4.70338
4.71877			1.69916	5.08476
4.50958			2.26931	2.6139
8.42443			3.16642	7.6538
1.50126			1.1625	2.44877
4.53496			1.32316	7.82069
3.45281			2.63062	5.31558
1.77264			1.50104	5.37095
2.86145			2.15835	1.90042
6.36369			3.26344	1.69527
3.90877			1.49015	2.84371
1.5067			4.52209	6.95882
6.24906			4.08595	2.68319
3.99838			1.35201	5.8792
4.34809			2.41243	3.21703
2.74828			2.04642	2.72482
5.35686			1.83234	4.43763
7.89721			5.07644	8.78642
4.07267			1.20592	4.17713
1.16793			1.61384	3.10131
1.4127			5.04371	6.45442
10.2846			2.74453	4.35942
3.63707			1.6398	7.03945
4.50049			3.60705	5.34077
6.72279			3.82938	4.93241
1.9022			2.78373	5.09982
1.4095			1.57724	9.73506
4.7802			1.51777	7.96283
1.46931			4.89842	6.21112
1.71432			3.4671	5.53805
6.72504			1.18948	7.00049
4.29165			1.49697	7.08418
6.66915			1.67372	2.55446
7.17846			3.65406	4.8988
2.96719			2.67045	7.31279
2.49391			1.48034	6.34726
1.66918			3.5266	2.43436
2.60357			4.81837	6.41502
2.38902			2.8838	4.68881
5.92053			4.42702	2.91975
1.22008			4.18473	4.85843
7.20285			2.1206	4.42821
6.4168			1.5656	4.88308
4.35054			9.8126	4.7089
4.54919			2.23328	6.30919
4.49494			3.12331	5.74886
4.00565			2.42623	6.52162
1.53138			2.37909	2.07358
2.82526			3.41473	6.66871
6.59299			3.34703	3.95839
4.65957			2.82309	3.1747
1.56449			1.69935	3.53876
2.75989			3.40062	3.55888
2.30531			4.01714	6.39694
7.1416			1.79642	8.16665
5.68205			3.81885	7.78677
2.32836			4.15822	2.55096
2.35807			2.13094	5.77547
2.62691			1.40719	4.50853
3.81228			1.79256	7.21855
6.8834			2.2696	7.80779
5.18935			3.1647	4.143
2.02116			1.85669	2.56129
4.91907			4.9439	6.62799
3.1152			3.65221	3.77107
5.57079			2.01811	5.50472
1.59629			3.8478	8.19846
7.07879			2.37013	4.45206
1.18521			1.84721	5.84375
6.57295			4.74938	5.7966
1.30424			6.80675	8.30941
2.20205			1.58629	5.04728
3.86913			3.78714	6.58857
1.36081			3.5039	11.0895
7.73012			1.26683	6.06095
2.3511			3.30898	5.0351
2.67799			3.36792	6.68552
4.69715			3.41824	6.53278
3.25298			7.80127	2.58425
1.40177			4.94357	8.28555
8.01075			2.45126	1.95491
1.78445			3.95476	3.9302
1.51494			2.40203	4.47798
1.51844			2.1824	2.08948
9.44025			2.06671	5.94627
5.30762			1.96971	4.90008
4.86486			2.99788	5.32717
8.47616			3.1847	3.97563
2.23803			1.62619	7.23013
1.46746			2.91824	5.33695
3.59444			4.35426	1.66704
3.04964			1.281	2.78114
6.08958			1.56773	5.93707
7.96792			6.61005	6.32833
1.7044			2.02226	1.11115
3.93274			1.28634	9.45932
3.53792			1.04974	5.66221
6.28423			4.50368	6.50537
6.01262			1.78306	5.25303
6.00025			8.34584	7.08944
4.34621			4.24872	8.12008
8.42131			1.62354	2.56404
6.94206			3.55182	5.56501
2.434			4.44494	2.99666
1.89757			2.12554	4.73565
1.59349			2.5129	6.55327
2.76787			1.70367	5.85943
4.59825			1.22727	3.67844
7.27276			1.52078	6.54551
1.17973			1.16196	4.91352
5.34935			1.33654	5.14633
1.68977			1.2734	5.87961
7.10486			2.18315	6.7776
2.5438			4.51026	4.06344
7.73652			1.58678	4.87356
6.68329			1.75161	2.38175
9.13884			1.64961	2.3738
1.4629			1.30244	2.60245
2.75904			5.0649	8.22083
10.6255			4.54577	2.39658
8.14043			1.43968	9.85155
5.59161			1.59676	4.40772
6.9377			2.17026	6.34535
6.02484			2.52352	7.70282
2.75114			1.68665	11.3582
1.20245			4.50846	5.79765
6.88799			1.66085	2.48295
2.92165			3.13782	5.7916
2.35852			2.27529	6.38218
12.8822			1.64096	11.0181
5.31881			1.5829	6.65045
9.56417			1.90825	10.0375
1.36094			1.50704	4.14982
4.19881			2.8528	4.49084
11.5079			1.44601	7.096
2.46186			3.03715	6.65453
6.30628			3.77728	4.34867
6.80552			6.50538	5.46522
9.21602			2.48152	4.92324
5.52157			2.83119	6.677
10.7762			2.53974	6.11159
4.83271			1.23301	8.69109
4.48625			3.98229	6.03805
7.1626			2.50072	1.6033
5.75506			4.2314	2.74289
1.55132			2.1864	8.4283
6.43192			4.45469	6.40874
5.54692			2.58347	4.85367
2.03743			1.28914	3.94288
3.29912			5.36243	2.71804
1.36891			2.92676	6.40031
8.80919			3.40665	4.48951
6.53972			1.82682	3.07615
7.98845			1.57219	6.97324
1.34102			1.99385	7.20894
4.32259			4.28659	5.33241
2.39473			1.52847	5.95856
1.65095			3.53664	5.34019
10.6667			3.37265	2.86655
6.18831			1.75106	2.92781
3.30108			3.22364	5.22504
2.28565			2.26281	6.52049
5.87672			1.55193	5.94778
2.09439			3.72731	7.64176
1.98467			1.64883	5.7382
4.79104			4.13528	5.69379
3.65953			4.40875	4.55531
2.61315			3.43043	7.21433
4.21868			4.26928	4.06698
3.23705			1.82889	6.21662
1.42614			2.31164	5.778
1.17208			2.93357	6.47914
3.76809			1.58768	5.67863
1.81203			3.85149	7.27911
4.37276			1.3985	6.01253
3.38434			3.28489	5.46917
2.14529			1.63957	3.16456
3.16735			3.19234	3.23677
1.17416			3.26775	6.44555
1.7229			3.61755	4.94826
7.28909			1.42827	5.63763
1.28491			4.0345	7.40129
2.28901			2.1025	8.3447
1.4621			1.36096	6.17557
9.33026			3.14329	7.71515
1.21159			4.75727	6.65096
6.47061			1.669	6.1185
8.27533			2.16508	7.58177
1.74898			3.01212	5.37292
8.3334			2.71057	5.09137
1.8775			2.18216	2.97146
6.3475			8.57305	6.5074
2.91954			1.26596	8.41976
3.12965			3.28209	5.72342
8.51224			1.20392	6.22282
2.09866			1.84299	6.41274
8.58279			2.64773	7.04619
1.39839			5.88602	8.11835
7.20876			2.04955	6.83483
2.89067			3.41979	6.43121
6.58658			2.32195	5.77906
1.88983			4.24322	6.15133
7.2617			4.31114	8.71035
1.72937			3.57562	6.61385
6.32736			1.54533	4.25163
1.69547			3.03602	5.84855
1.39918			4.22737	6.48899
2.37768			1.44866	6.49065
8.49692			5.35208	4.83324
2.10876			9.52371	4.94698
2.99117			2.82682	7.20364
2.50263			2.63918	6.27142
2.10501			2.68689	5.36723
4.64779			2.10293	7.5515
8.99722			3.48682	4.93228
2.48942			1.6451	7.13117
4.37705			2.81042	8.22745
2.54573			1.52332	8.91143
3.81081			1.46526	4.53173
4.9546			6.56862	5.75951
9.77184			5.04502	3.04886
5.53696			1.47123	9.32419
4.31254			5.43382	7.34996
4.19397			1.6924	8.80667
1.32096			4.90941	7.98854
4.98766			2.21584	9.00781
4.56541			2.67922	8.09857
3.99964			1.82443	4.87577
2.94236			3.225	7.58677
3.69296			1.34303	6.49697
9.97328			1.48695	4.23438
6.37618			3.99491	7.82842
1.61298			2.85048	5.28097
6.84001			1.74921	4.78422
8.61996			2.49688	10.161
2.91935			2.22356	8.74141
1.72816			2.56371	5.46541
3.02078			3.12148	6.93374
8.83792			2.35441	7.45187
2.19348			2.83153	7.09438
1.56552			4.2592	6.44857
4.05377			2.14618	7.62454
3.92896			3.32802	6.06723
6.86015			1.51645	4.98336
2.57801			1.40058	5.47087
1.64632			4.58441	5.77274
3.02118			3.13435	9.83678
2.32592			2.62975	5.48661
1.84611			3.01346	4.95899
1.98745			8.35589	10.6981
6.47251			2.15573	6.45233
2.58494			2.66433	6.90511
8.03652			4.97497	2.86791
5.75145			3.47881	5.32931
6.35972			1.80649	5.85403
1.7148			5.84808	8.20448
1.31847			1.80555	5.32645
5.86046			2.20784	8.71965
1.66684			1.80604	6.09048
4.40877			2.04781	6.31577
3.82213			1.3678	5.00153
7.89629			4.22752	4.78351
1.31749			3.93157	9.94262
4.33723			1.48592	7.29919
5.29168			1.82613	7.80007
7.88579			4.2803	2.50206
6.88829			4.44153	5.30704
9.20896			2.27727	9.69061
3.48317			2.19885	6.46434
2.55108			4.89325	7.62521
2.4102			2.07173	7.06248
2.75451			4.59429	6.82456
3.78567			1.96501	5.2964
6.47017			1.47051	6.03226
1.29501			1.07212	8.98013
3.19951			4.05547	5.34159
9.76438			1.16686	3.28593
2.33116			2.42917	4.6347
1.3407			1.7571	4.87645
4.76209			1.51535	8.0086
8.89422			1.26374	6.20501
2.61507			2.74688	8.79002
1.81721			1.62047	5.5299
2.86412			1.39613	5.88063
5.07853			5.02673	4.06255
3.51014			1.35285	9.98728
5.76649			2.46103	7.19819
3.79523			3.24991	7.53079
2.30695			2.30985	4.78337
2.24762			2.8054	7.53664
2.35534			3.31114	10.4876
2.33112			3.09903	6.74669
8.05851			2.06199	8.09001
1.06709			3.74434	7.00668
1.67192			1.91948	6.83241
5.56863			4.23904	5.01822
5.81212			2.03218	5.9964
5.78255			4.76241	4.3134
2.40624			5.10704	6.34753
1.39623			1.71372	5.26713
1.73443			2.57393	7.52556
3.05893			1.64253	8.31292
2.77598			1.78035	6.33963
1.48435			1.63874	8.52811
5.36292			2.50045	4.74284
10.3434			1.91193	8.19451
1.27441			1.44754	7.98731
5.80583			2.16232	7.23723
1.45582			2.39804	7.10636
7.42478			1.82637	5.11093
1.59913			1.88137	1.91396
1.22175			7.47471	7.88239
6.35094			2.51102	4.38366
6.62992			3.35291	1.87213
5.67588			6.16819	5.52387
3.78529			1.32301	8.14785
1.56283			5.78853	5.59141
7.33131			1.96564	7.94871
8.50809			2.53704	6.22105
1.73086			1.68207	7.51552
6.25744			3.7658	6.42057
1.27451			2.23814	6.81643
1.74534			5.3129	5.0328
6.28418			1.50964	4.995
1.60108			1.56334	9.25566
6.43727			2.74988	9.48669
5.03906			1.75933	6.35123
2.26153			1.36631	5.92487
1.91308			2.3993	7.08467
5.80413			2.10696	4.7358
3.54868			2.64521	4.31535
2.51432			2.19033	4.9688
6.62481			2.27393	8.82326
3.33774			2.41539	6.73081
5.22536			1.93729	9.36101
3.99379			2.22628	9.76842
6.6761			1.51942	8.1214
6.99763			5.11686	3.02639
5.67692			6.38818	8.63319
4.91107			1.91989	6.84931
2.448			2.31552	6.86279
5.05899			4.01153	5.83615
3.55979			2.93044	2.76925
2.47973			2.04666	5.29352
7.61659			2.34335	9.3169
7.42966			1.15693	8.28551
4.68467			2.13633	5.30493
5.56741			2.48658	6.51096
7.5249			2.76878	3.43166
9.16598			3.6413	5.44533
7.33288			1.99728	4.94267
16.4856			1.95558	5.31189
6.86582			3.53795	5.61415
4.35864			3.27493	8.44931
6.43132			1.52837	6.02805
8.6431			5.8101	6.50577
2.43364			3.95165	9.58386
5.92776			1.7676	6.98228
4.06862			1.75696	7.09704
6.15737			1.72257	8.44695
9.84867			1.22731	8.5702
1.39997			5.42361	5.71779
3.31327			2.81003	4.88775
2.76363			2.49279	6.32842
3.01734			1.275	5.99275
13.5797			1.28652	7.47805
1.44354			1.642	8.47591
8.38194			2.61492	7.3576
3.37276			3.03106	7.81014
7.88414			1.36901	5.74852
1.39843			1.42633	5.12318
6.45931			3.68232	7.60259
2.99384			1.63909	4.74019
1.81305			1.16279	4.8069
3.9023			1.81704	5.76831
2.21813			1.15975	4.64659
2.31448			1.70605	5.15521
6.33654			6.73132	6.20698
3.65103			1.46434	5.53051
1.77359			5.16121	6.10493
6.30184			1.49544	6.58158
2.15423			3.02697	7.44398
6.91025			4.39196	6.04823
3.15909			2.19355	2.33739
5.67228			3.53421	6.92552
3.68582			2.97122	6.85086
2.25831			1.96068	2.95751
5.00273			2.54797	5.20386
1.76463			2.19422	4.85596
2.60185			2.13573	6.49324
2.53296			5.5414	14.7734
5.20476			2.87658	8.15962
5.92508			1.13895	7.66097
2.7621			1.31465	7.35691
11.753			4.55791	8.1497
6.85859			6.29075	5.17233
10.0175			4.04778	5.63923
3.09896			1.93782	7.80694
3.29839			3.86894	7.4984
2.09329			4.7521	1.80718
3.74265			2.22326	4.82244
1.19484			1.71542	4.93175
7.96608			5.55849	5.51283
6.86145			1.55331	6.09633
3.49309			2.33655	5.92406
5.21885			2.31777	7.52363
1.53209			2.33649	9.08859
1.59369			2.35552	2.44125
2.71426			3.12656	8.54835
4.82104			5.15342	2.63972
6.78444			1.78111	2.62427
7.68504			1.1176	4.13319
2.3506			4.20515	7.39937
11.0271			1.66937	7.25684
6.63351			4.77281	7.76902
2.13031			4.05284	6.10672
3.52537			1.46243	5.42848
5.68107			3.03237	7.04891
2.82705			5.88615	4.99326
6.94329			5.43041	6.18469
7.44175			4.28705	7.17745
7.9404			1.3634	6.75944
1.89115			1.3845	6.47421
11.368			1.6468	6.83516
4.19624			2.41589	7.59812
1.66049			1.51538	6.63452
5.80742			5.30366	6.24229
7.57107			1.59467	5.34554
6.4504			2.17923	8.60673
4.52794			2.24608	4.59437
3.22791			4.02146	7.50177
2.67955			2.38442	4.58767
4.84255			1.56132	7.0272
1.98548			1.21238	2.40746
6.13847			1.58993	5.66189
3.05766			1.81895	6.48446
4.30406			2.0844	6.201
3.52158			1.42353	6.04836
6.08429			6.16785	6.90769
6.59535			1.87938	10.101
3.14081			2.82103	5.21274
3.33317			1.94504	7.76706
7.32686			4.22018	3.92371
1.53362			1.88252	5.36969
8.87489			2.01298	6.2913
9.73689			1.92599	7.7334
9.83058			2.22508	11.4409
9.81784			1.4648	5.47265
3.07777			2.79561	7.63105
1.53765			3.69132	5.58045
8.04501			2.90778	4.58126
2.83818			2.6887	9.4544
4.76527			2.99997	3.63278
4.34319			4.64957	5.61459
7.03674			3.71836	5.45884
4.1669			4.35949	6.54646
1.8023			2.53118	5.42886
6.46513			1.84461	2.32204
2.04935			1.57917	5.99759
7.48611			1.34022	5.35519
2.44669			3.2108	6.79341
5.06362			3.85478	7.2288
6.31252			2.50733	5.0084
8.69874			3.56757	7.97845
2.45887			1.68077	6.35597
8.3258			5.71227	7.04407
7.54775			4.702	2.97864
6.2984			1.38335	4.61116
6.4802			3.06289	5.55005
1.99427			2.46431	5.52261
4.9984			1.36548	4.89144
6.63141			5.79189	9.11933
4.22419			1.39068	5.86272
11.0266			2.88183	5.24529
6.17628			4.34579	6.57182
3.30765			2.25755	4.56241
5.74879			1.51633	5.10513
8.26835			5.4464	6.59162
11.187			3.20456	4.84751
5.60023			5.51928	7.79671
7.79022			5.36728	4.78145
1.19198			5.72248	2.83073
3.10626			1.68973	6.03911
5.7405			1.20605	5.54506
6.37871			1.20226	7.73465
7.47607			1.59991	8.43514
3.00606			4.49133	6.58594
2.7212			1.76169	6.54269
1.71777			2.64571	6.16896
2.58588			5.54689	5.30636
6.0725			5.67092	3.36227
9.12343			1.91224	6.0937
2.15601			1.38602	5.61236
7.33024			1.18169	8.92484
4.75141			1.42403	8.96501
2.13316			3.10785	6.79775
2.92048			2.91247	5.05564
5.31376			4.05358	6.29099
6.63433			7.71379	2.3995
2.63099			2.355	5.84971
1.68522			1.29075	8.65868
3.27921			4.22955	6.62257
3.65789			2.9265	6.72128
2.09148			1.74427	9.46158
5.17901			2.48538	6.0159
3.84264			5.52174	2.48055
3.81778			4.22682	2.73469
1.93377			1.92112	5.41222
5.30379			2.17451	4.68517
3.7427			1.14754	9.48191
2.14899			4.8843	7.05058
1.33524			1.54841	8.12808
1.85315			1.29374	4.67971
1.2656			2.37909	7.15617
3.61112			5.15061	7.53084
3.14948			2.1314	7.37033
6.74755			3.85865	6.63984
4.64772			2.23564	10.0935
1.65708			5.52506	5.24635
1.7953			4.8851	5.98025
1.77735			1.93431	5.62261
5.13726			1.81793	7.74835
2.36115			1.87751	6.247
2.67233			2.12061	8.20415
2.77846			10.7209	5.23299
7.73373			3.16824	7.41853
3.65138			3.98731	9.92203
6.85427			1.80445	6.97161
6.75586			1.5567	4.66511
3.44425			4.00866	5.8328
9.90543			1.97235	9.77925
7.64978			1.51815	6.75106
4.71721			3.34227	6.98463
7.70108			3.98576	2.72962
1.24988			2.34711	9.1349
2.11566			1.58796	7.96507
8.28421			2.44731	6.22255
1.40796			2.69379	5.64034
2.53909			1.87216	5.12221
4.86668			3.01691	5.01302
3.56515			4.10717	5.27059
3.13518			3.36347	2.94013
4.15488			2.54866	8.01708
2.13624			3.04941	8.55992
2.23083			1.53258	6.82504
8.29247			2.40872	6.5211
6.31202			3.95457	5.42363
3.11756			1.52252	6.13933
2.90558			1.77604	6.35838
1.11657			3.52067	4.57386
2.41084			1.77425	3.36675
2.25869			2.2516	6.34506
2.51329			3.98062	6.8121
2.06245			1.61508	7.0484
8.45303			5.48909	7.44166
2.10282			6.2885	6.26639
6.1963			1.13918	9.87358
8.056			5.01263	5.62539
2.96731			2.32198	5.89436
3.79661			1.88569	8.44834
2.00861			2.07148	5.63908
2.07556			2.39349	5.58039
2.31468			2.06351	5.18028
2.64414			1.84668	6.62369
2.40265			4.08626	3.05385
5.59896			1.25522	8.21943
2.07797			1.76895	4.32836
7.03346			1.58394	4.87444
8.12814			2.97659	7.6652
3.58008			1.84638	1.90595
5.65687			2.7555	6.94007
7.96775			2.75566	4.63542
3.08823			2.80221	6.75038
2.7492			1.01853	2.75549
2.30728			2.35412	8.01589
8.25845			2.17356	4.98319
6.29627			6.46239	5.21285
1.86123			1.99265	6.17792
8.88007			2.10317	7.15727
5.73154			3.33568	7.84955
8.12773			5.04311	7.93152
7.74338			2.58343	6.50544
1.2903			2.02839	6.36491
4.06107			2.832	9.8272
3.93553			4.60415	5.05993
5.29744			1.07646	4.22642
1.83236			12.5515	7.38672
3.09427			2.56429	4.58602
2.84869			2.65738	5.73557
6.13355			2.38305	5.14079
1.13562			6.14833	7.25381
1.67922			1.63645	6.48979
7.79959			5.21433	8.87237
2.26632			1.16044	6.41198
6.25195			1.9592	5.08378
8.91031			1.56115	6.10073
2.63045			1.57128	3.55118
8.01399			3.94155	7.52224
9.39017			2.4924	12.1452
6.69882			1.52942	8.60779
2.55156			1.78207	7.362
6.50289			1.19979	4.57896
4.51524			1.86856	7.49374
2.57893			1.1726	4.28751
1.526			1.35761	8.21718
6.06439			1.68986	6.76877
1.57592			1.12938	6.72363
2.42411			1.24422	9.81478
6.44228			1.59744	9.92419
1.43022			2.32691	7.05841
1.28927			2.084	6.61481
3.7654			2.49576	4.32801
3.69462			1.68432	5.80521
1.79873			2.25038	6.02164
3.95198			1.74389	2.618
6.55653			2.16939	5.02039
2.11498			3.49318	7.35699
8.41803			4.32435	5.16454
5.65991			1.48235	11.3001
3.90464			6.19636	5.78727
4.88926			3.7895	4.40174
4.08868			1.81907	5.85424
5.36447			1.82332	7.14479
5.56046			3.98754	4.16135
6.64304			1.88155	5.58039
2.91894			2.6	4.62925
2.57944			7.31026	8.61246
5.38392			2.03682	6.98911
2.37994			1.42729	7.54772
2.24418			3.02507	6.263
6.01301			4.39879	5.31211
8.2787			1.28974	5.74923
6.67856			1.89307	8.13062
3.46114			4.54628	7.66099
8.314			1.44365	10.5924
10.2293			4.11952	2.59832
5.20873			2.95996	5.10261
6.70519			3.56798	5.56378
7.94077			1.32317	5.17438
9.1587			3.21299	7.62523
3.02324			4.81513	4.65462
4.36669			3.83338	7.74589
7.06115			3.80654	5.00112
8.86692			4.87241	5.7143
1.73056			1.41874	8.37085
2.75396			1.2484	7.34583
2.43528			3.3339	7.90304
2.46465			1.37145	5.32476
4.77774			2.7623	3.26766
1.19887			1.29077	4.88801
4.32288			3.68189	6.41573
1.17734			6.57384	8.30757
4.24662			2.17812	8.73576
1.16096			5.69869	5.63383
2.96402			2.66196	8.90881
6.56338			1.63664	4.69743
3.943			4.44765	8.71844
5.64882			1.23838	6.90389
7.01822			1.35746	5.36778
7.76884			3.05516	8.64962
2.04578			2.34888	7.09546
7.2961			2.8169	6.44311
4.57949			4.03885	5.42107
5.91402			4.58898	6.37387
3.88026			2.66416	6.33458
5.06698			3.58882	7.0716
1.53713			1.62228	8.49866
1.25313			7.03566	6.059
8.85012			2.50902	6.42034
9.7016			2.16903	6.47814
2.1889			3.87087	7.16111
4.0101			2.54341	8.54508
8.37414			2.33193	7.74519
2.60782			1.61621	5.41372
1.51185			1.65618	1.60135
6.38962			3.93274	5.8999
1.5406			5.35453	6.84352
1.69585			7.9702	7.99279
6.38972			2.17437	5.85409
3.77587			1.90474	7.60153
4.39332			5.35614	5.9861
8.49417			2.40921	6.13063
1.17691			1.69176	8.06388
6.50929			2.54259	5.86559
1.83792			2.51907	5.75321
6.50838			3.23092	4.84365
2.77703			2.99992	8.55064
6.32456			1.95557	8.46863
1.24			5.19935	5.21319
2.2699			4.96258	4.83936
3.75926			5.45898	4.98833
6.54211			2.9099	7.42481
7.96646			1.76209	5.54353
3.11234			1.85311	6.43705
2.62495			1.83205	3.87169
11.4822			5.15317	6.11434
3.26665			3.22142	6.25665
3.45666			7.09488	7.8095
6.31111			2.17271	6.00081
10.1121			5.26769	5.99274
3.48725			2.31217	6.4681
1.87692			4.09758	5.43151
2.61216			3.11378	7.60529
7.03173			2.37941	7.16589
2.9767			2.62843	8.1797
1.56912			5.86089	9.58378
2.83124			2.56446	8.15388
9.65117			1.26197	8.19079
11.2423			1.45853	7.33478
9.90401			3.13455	6.90961
2.716			2.93876	5.02098
1.37481			1.99583	5.61145
1.3642			1.37031	7.33634
6.22706			4.03055	7.41555
1.81017			2.20471	7.01067
3.93277			2.27689	9.4546
1.34923			2.75304	5.81929
5.83625			1.33453	7.21312
1.16609			3.24727	6.40035
1.71609			2.0524	9.07293
2.39129			3.85799	5.59794
1.22696			2.2129	6.01048
1.41025			4.74974	3.58751
4.22844			1.85125	6.05653
5.27613			4.06451	5.66437
5.11984			5.73494	5.72945
2.75578			2.66324	5.40273
3.61244			4.38783	3.19184
5.69287			1.70969	7.07906
4.30503			2.57496	7.66613
1.87705			5.38503	5.00682
3.62461			2.66033	8.17875
2.12029			2.96507	6.92995
1.37169			2.82686	2.96517
8.64653			1.4775	5.51306
1.6177			1.60346	5.43796
5.2769			4.42673	6.52431
1.69613			4.33038	11.1102
2.29321			3.2619	5.38536
9.13313			4.19286	6.89769
4.65977			2.51237	2.1599
8.30913			2.13186	7.43424
10.9664			2.84999	4.38429
10.3188			3.87159	3.83761
2.94472			2.62074	5.17544
5.35197			4.54821	6.52647
2.6904			1.25071	4.30907
6.2599			3.31653	9.16479
7.73628			5.77592	6.13169
7.25114			2.24454	5.67828
1.63174			4.96042	4.70656
7.22999			1.64689	2.47302
1.5577			3.24786	5.19919
9.61691			1.81033	5.1998
3.45317			1.70907	7.25124
2.39723			1.43385	5.43173
1.76952			4.1478	3.47863
1.78576			4.25612	9.18678
6.37902			1.29948	3.05759
1.71057			2.37169	6.32087
3.15439			1.84794	5.34539
8.00865			2.93735	5.66809
7.2436			1.72049	6.05587
1.24062			3.07482	5.01591
1.5			2.4043	4.99845
5.95798			3.06058	5.88953
5.54954			1.89964	3.97491
6.08715			3.13503	6.81418
1.34571			1.78781	6.2725
5.45883			4.49448	6.59263
4.23373			3.65948	5.92267
3.25756			1.70908	5.25104
4.87241			1.22956	4.69672
5.64604			3.52597	3.80491
4.87411			1.99257	6.07508
4.85682			5.4733	5.56583
5.38175			1.49024	6.91556
1.27443			2.9978	5.43425
4.24377			3.71766	5.34006
8.56996			2.65302	5.17965
1.10657			2.08733	7.92413
1.12009			3.2184	2.57894
9.37165			2.23241	7.05664
5.5608			3.72739	4.3473
2.44891			5.22001	7.34052
5.4768			1.95949	8.4997
4.59122			1.19612	5.41902
4.45851			1.26925	3.1614
[truncated: 3,030 more rows]

## Sheet: SupplFigure3
Hours	Wild type (H53) - replicates 1, 2, 3			ΔrdfA - replicates 1, 2, 3			Δsph3 - replicates 1, 2, 3			ΔddfA - replicates 1, 2, 3			ΔvolA* - replicates 1, 2, 3
0:29:16	0.004	0.004	0.005	0.003	0.002	0.003	0.002	0.002	0.004	0.008	0.003	0.004	0.003	0.004	0.003
0:59:16	0.004	0.004	0.006	0.003	0.004	0.003	0.002	0.003	0.004	0.009	0.003	0.004	0.003	0.005	0.004
1:29:16	0.006	0.005	0.007	0.005	0.004	0.004	0.003	0.004	0.005	0.009	0.004	0.005	0.004	0.005	0.005
1:59:16	0.008	0.007	0.007	0.006	0.007	0.003	0.005	0.005	0.007	0.009	0.004	0.005	0.005	0.006	0.007
2:29:16	0.01	0.009	0.011	0.009	0.008	0.006	0.006	0.007	0.009	0.012	0.005	0.008	0.006	0.007	0.008
2:59:16	0.015	0.011	0.014	0.013	0.014	0.011	0.007	0.008	0.01	0.014	0.008	0.013	0.006	0.008	0.011
3:29:16	0.018	0.013	0.018	0.018	0.024	0.021	0.008	0.01	0.011	0.019	0.015	0.018	0.008	0.009	0.012
3:59:16	0.021	0.016	0.022	0.022	0.029	0.027	0.009	0.011	0.013	0.024	0.019	0.022	0.009	0.011	0.015
4:29:16	0.024	0.018	0.025	0.025	0.034	0.033	0.012	0.014	0.015	0.026	0.021	0.025	0.011	0.013	0.016
4:59:16	0.029	0.021	0.029	0.03	0.04	0.038	0.014	0.016	0.017	0.029	0.025	0.028	0.013	0.015	0.02
5:29:16	0.033	0.024	0.033	0.033	0.045	0.044	0.017	0.02	0.02	0.032	0.028	0.032	0.016	0.018	0.023
5:59:16	0.038	0.028	0.038	0.038	0.052	0.05	0.02	0.022	0.023	0.035	0.031	0.035	0.019	0.02	0.027
6:29:16	0.043	0.033	0.043	0.044	0.059	0.056	0.023	0.026	0.027	0.039	0.034	0.038	0.022	0.023	0.03
6:59:16	0.048	0.037	0.048	0.049	0.065	0.063	0.027	0.03	0.03	0.042	0.037	0.041	0.025	0.026	0.035
7:29:16	0.054	0.042	0.054	0.055	0.072	0.069	0.031	0.034	0.034	0.045	0.04	0.044	0.03	0.03	0.039
7:59:16	0.059	0.047	0.061	0.061	0.078	0.075	0.036	0.039	0.038	0.048	0.043	0.046	0.034	0.034	0.044
8:29:16	0.064	0.052	0.066	0.067	0.082	0.08	0.04	0.045	0.043	0.052	0.046	0.049	0.039	0.038	0.049
8:59:16	0.067	0.058	0.071	0.07	0.084	0.082	0.046	0.05	0.049	0.054	0.049	0.052	0.043	0.043	0.055
9:29:16	0.069	0.064	0.075	0.073	0.085	0.083	0.052	0.056	0.055	0.058	0.053	0.055	0.049	0.048	0.061
9:59:16	0.077	0.068	0.077	0.076	0.086	0.083	0.058	0.061	0.061	0.06	0.055	0.058	0.054	0.053	0.066
10:29:16	0.071	0.072	0.078	0.078	0.087	0.085	0.063	0.066	0.066	0.063	0.057	0.061	0.059	0.058	0.071
10:59:16	0.079	0.072	0.077	0.079	0.087	0.084	0.066	0.069	0.07	0.067	0.06	0.064	0.064	0.062	0.073
11:29:16	0.071	0.072	0.076	0.078	0.087	0.084	0.068	0.069	0.071	0.07	0.063	0.068	0.066	0.066	0.074
11:59:16	0.07	0.071	0.074	0.074	0.085	0.083	0.069	0.066	0.069	0.072	0.067	0.072	0.069	0.067	0.073
12:29:16	0.073	0.072	0.074	0.073	0.085	0.083	0.072	0.065	0.069	0.076	0.071	0.077	0.07	0.068	0.074
12:59:16	0.073	0.075	0.075	0.073	0.084	0.082	0.075	0.065	0.07	0.08	0.075	0.082	0.082	0.08	0.077
13:29:16	0.078	0.078	0.082	0.074	0.085	0.083	0.081	0.069	0.073	0.086	0.08	0.087	0.094	0.09	0.08
13:59:16	0.09	0.083	0.087	0.08	0.088	0.086	0.082	0.07	0.076	0.093	0.085	0.093	0.086	0.087	0.081
14:29:16	0.088	0.093	0.097	0.093	0.098	0.098	0.094	0.077	0.086	0.104	0.092	0.101	0.101	0.113	0.1
14:59:16	0.105	0.107	0.106	0.1	0.107	0.108	0.106	0.088	0.099	0.117	0.101	0.108	0.12	0.15	0.131
15:29:16	0.121	0.126	0.115	0.106	0.113	0.109	0.124	0.107	0.12	0.131	0.11	0.118	0.144	0.183	0.162
15:59:16	0.14	0.136	0.127	0.121	0.125	0.117	0.144	0.132	0.145	0.148	0.124	0.129	0.17	0.209	0.188
16:29:16	0.151	0.14	0.138	0.134	0.136	0.125	0.163	0.155	0.166	0.165	0.144	0.142	0.194	0.23	0.212
16:59:16	0.17	0.174	0.153	0.147	0.153	0.138	0.179	0.172	0.188	0.181	0.165	0.158	0.215	0.248	0.23
17:29:16	0.18	0.192	0.162	0.163	0.172	0.16	0.197	0.194	0.207	0.198	0.189	0.174	0.235	0.264	0.251
17:59:16	0.188	0.211	0.176	0.176	0.189	0.178	0.212	0.209	0.224	0.215	0.213	0.196	0.252	0.282	0.271
18:29:16	0.201	0.231	0.188	0.193	0.207	0.195	0.229	0.222	0.241	0.231	0.237	0.218	0.27	0.298	0.295
18:59:16	0.218	0.255	0.202	0.211	0.229	0.215	0.245	0.236	0.254	0.25	0.264	0.243	0.285	0.315	0.318
19:29:16	0.232	0.279	0.219	0.23	0.247	0.233	0.261	0.251	0.267	0.27	0.291	0.268	0.304	0.329	0.34
19:59:16	0.253	0.302	0.24	0.247	0.265	0.253	0.281	0.267	0.288	0.29	0.316	0.298	0.319	0.346	0.36
20:29:16	0.269	0.26	0.258	0.267	0.281	0.272	0.3	0.282	0.306	0.308	0.339	0.324	0.337	0.364	0.378
20:59:16	0.288	0.345	0.279	0.285	0.3	0.293	0.321	0.301	0.327	0.327	0.363	0.349	0.356	0.381	0.395
21:29:16	0.305	0.367	0.298	0.308	0.327	0.326	0.338	0.321	0.344	0.346	0.385	0.375	0.373	0.4	0.414
21:59:16	0.328	0.391	0.325	0.328	0.347	0.35	0.358	0.339	0.364	0.369	0.399	0.393	0.389	0.419	0.435
22:29:16	0.349	0.412	0.348	0.347	0.366	0.373	0.376	0.357	0.381	0.392	0.421	0.42	0.406	0.433	0.451
22:59:16	0.368	0.433	0.372	0.369	0.384	0.393	0.395	0.377	0.399	0.417	0.439	0.444	0.422	0.448	0.467
23:29:16	0.384	0.449	0.389	0.383	0.4	0.411	0.412	0.392	0.415	0.437	0.459	0.467	0.438	0.463	0.478
23:59:16	0.404	0.466	0.409	0.401	0.42	0.429	0.431	0.411	0.435	0.461	0.477	0.489	0.453	0.477	0.493
24:29:16	0.417	0.479	0.424	0.414	0.434	0.444	0.447	0.425	0.451	0.479	0.495	0.511	0.468	0.487	0.503
24:59:16	0.436	0.494	0.443	0.433	0.45	0.459	0.464	0.442	0.467	0.501	0.513	0.528	0.479	0.499	0.516
25:29:16	0.451	0.45	0.458	0.445	0.465	0.473	0.48	0.458	0.484	0.522	0.532	0.546	0.491	0.509	0.527
25:59:16	0.463	0.518	0.47	0.458	0.478	0.486	0.492	0.47	0.495	0.542	0.548	0.563	0.502	0.518	0.535
26:29:16	0.479	0.539	0.486	0.472	0.493	0.499	0.506	0.483	0.508	0.564	0.563	0.578	0.514	0.529	0.547
26:59:16	0.491	0.539	0.498	0.482	0.504	0.51	0.517	0.493	0.515	0.579	0.575	0.591	0.526	0.539	0.555
27:29:16	0.507	0.552	0.515	0.5	0.519	0.525	0.531	0.506	0.528	0.598	0.593	0.606	0.538	0.55	0.566
27:59:16	0.523	0.563	0.528	0.512	0.53	0.536	0.544	0.518	0.538	0.615	0.606	0.621	0.55	0.563	0.576
28:29:16	0.534	0.53	0.542	0.527	0.547	0.548	0.555	0.524	0.547	0.63	0.622	0.635	0.558	0.57	0.584
28:59:16	0.544	0.581	0.555	0.538	0.558	0.559	0.566	0.535	0.556	0.645	0.635	0.646	0.568	0.58	0.593
29:29:16	0.555	0.592	0.565	0.548	0.567	0.569	0.578	0.547	0.565	0.655	0.648	0.659	0.581	0.59	0.601
29:59:16	0.569	0.667	0.579	0.56	0.58	0.581	0.588	0.558	0.575	0.67	0.663	0.671	0.588	0.598	0.61
30:29:16	0.58	0.609	0.59	0.572	0.591	0.593	0.597	0.567	0.584	0.681	0.677	0.682	0.595	0.607	0.618
30:59:16	0.589	0.618	0.602	0.584	0.6	0.605	0.607	0.577	0.593	0.692	0.69	0.692	0.603	0.615	0.626
31:29:16	0.598	0.627	0.612	0.596	0.61	0.613	0.615	0.587	0.603	0.703	0.702	0.7	0.612	0.625	0.635
31:59:16	0.614	0.61	0.624	0.607	0.62	0.623	0.626	0.598	0.613	0.715	0.716	0.713	0.62	0.634	0.642
32:29:16	0.618	0.644	0.634	0.617	0.63	0.633	0.634	0.606	0.621	0.724	0.726	0.722	0.627	0.641	0.65
32:59:16	0.626	0.653	0.642	0.625	0.637	0.641	0.643	0.616	0.63	0.73	0.731	0.73	0.637	0.65	0.657
33:29:16	0.637	0.662	0.653	0.637	0.651	0.653	0.649	0.624	0.638	0.74	0.74	0.738	0.643	0.657	0.664
33:59:16	0.65	0.669	0.662	0.645	0.658	0.661	0.658	0.633	0.647	0.748	0.746	0.745	0.651	0.665	0.672
34:29:16	0.654	0.678	0.671	0.655	0.668	0.67	0.665	0.641	0.654	0.757	0.753	0.753	0.659	0.672	0.679
34:59:16	0.664	0.687	0.68	0.665	0.679	0.679	0.672	0.65	0.662	0.765	0.761	0.762	0.665	0.68	0.685
35:29:16	0.672	0.695	0.691	0.676	0.689	0.689	0.677	0.655	0.669	0.771	0.769	0.767	0.669	0.685	0.691
35:59:16	0.682	0.703	0.701	0.684	0.697	0.699	0.685	0.667	0.679	0.778	0.775	0.776	0.679	0.696	0.7
36:29:16	0.693	0.717	0.708	0.693	0.705	0.706	0.691	0.673	0.685	0.782	0.78	0.78	0.684	0.7	0.707
36:59:16	0.698	0.716	0.715	0.701	0.715	0.715	0.693	0.679	0.692	0.787	0.786	0.786	0.688	0.704	0.711
37:29:16	0.705	0.723	0.722	0.707	0.721	0.721	0.7	0.687	0.699	0.791	0.79	0.787	0.697	0.713	0.719
37:59:16	0.712	0.729	0.729	0.713	0.728	0.727	0.703	0.694	0.706	0.796	0.794	0.791	0.702	0.719	0.725
38:29:16	0.713	0.729	0.729	0.716	0.731	0.729	0.705	0.697	0.706	0.795	0.793	0.791	0.703	0.72	0.724
38:59:16	0.726	0.742	0.741	0.727	0.744	0.744	0.718	0.711	0.719	0.806	0.805	0.799	0.717	0.735	0.737
39:29:16	0.728	0.741	0.742	0.73	0.748	0.748	0.717	0.711	0.719	0.805	0.802	0.799	0.714	0.731	0.737
39:59:16	0.733	0.747	0.748	0.738	0.755	0.756	0.719	0.715	0.724	0.809	0.806	0.803	0.715	0.734	0.742
40:29:16	0.74	0.756	0.757	0.749	0.769	0.775	0.728	0.721	0.73	0.82	0.82	0.816	0.72	0.741	0.748
40:59:16	0.748	0.761	0.763	0.756	0.773	0.77	0.732	0.729	0.737	0.821	0.82	0.816	0.729	0.748	0.756
41:29:16	0.748	0.761	0.763	0.757	0.776	0.772	0.729	0.727	0.736	0.819	0.817	0.81	0.724	0.744	0.755
41:59:16	0.753	0.75	0.767	0.761	0.779	0.776	0.734	0.731	0.74	0.821	0.82	0.811	0.729	0.748	0.759
42:29:16	0.764	0.775	0.778	0.773	0.794	0.794	0.735	0.74	0.748	0.833	0.834	0.826	0.733	0.753	0.767
42:59:16	0.769	0.779	0.783	0.78	0.798	0.797	0.74	0.745	0.753	0.836	0.836	0.83	0.739	0.759	0.772
43:29:16	0.774	0.784	0.787	0.786	0.806	0.803	0.744	0.748	0.756	0.842	0.842	0.835	0.742	0.762	0.777
43:59:16	0.777	0.788	0.791	0.791	0.809	0.807	0.747	0.752	0.761	0.843	0.844	0.836	0.747	0.766	0.781
44:29:16	0.784	0.78	0.796	0.798	0.816	0.814	0.753	0.757	0.764	0.85	0.851	0.844	0.751	0.77	0.785
44:59:16	0.788	0.798	0.8	0.803	0.821	0.818	0.757	0.76	0.768	0.852	0.851	0.846	0.754	0.773	0.789
45:29:16	0.791	0.802	0.805	0.808	0.822	0.819	0.761	0.763	0.772	0.853	0.852	0.847	0.761	0.781	0.794
45:59:16	0.78	0.803	0.805	0.809	0.827	0.826	0.761	0.761	0.772	0.854	0.854	0.85	0.758	0.778	0.792
46:29:16	0.799	0.807	0.81	0.815	0.833	0.833	0.763	0.766	0.777	0.857	0.857	0.855	0.761	0.782	0.799
46:59:16	0.803	0.812	0.813	0.82	0.834	0.835	0.768	0.77	0.782	0.857	0.857	0.854	0.768	0.789	0.803
47:29:16	0.79	0.816	0.819	0.826	0.84	0.84	0.773	0.775	0.787	0.861	0.862	0.858	0.772	0.792	0.809
47:59:16	0.811	0.819	0.82	0.828	0.84	0.843	0.774	0.778	0.79	0.86	0.86	0.857	0.775	0.795	0.812
48:29:16	0.815	0.823	0.825	0.833	0.845	0.848	0.777	0.781	0.793	0.864	0.865	0.862	0.777	0.798	0.817
48:59:16	0.819	0.827	0.826	0.836	0.848	0.852	0.781	0.784	0.796	0.865	0.867	0.865	0.777	0.8	0.818
49:29:16	0.823	0.834	0.83	0.84	0.852	0.855	0.785	0.789	0.801	0.87	0.871	0.869	0.783	0.805	0.823
49:59:16	0.826	0.832	0.832	0.841	0.852	0.858	0.788	0.793	0.804	0.871	0.869	0.867	0.787	0.811	0.827
50:29:16	0.833	0.82	0.837	0.846	0.86	0.863	0.791	0.796	0.807	0.877	0.875	0.871	0.789	0.812	0.83
50:59:16	0.833	0.836	0.837	0.844	0.853	0.857	0.797	0.802	0.81	0.871	0.869	0.866	0.798	0.819	0.835
51:29:16	0.838	0.841	0.842	0.853	0.867	0.871	0.798	0.806	0.815	0.881	0.878	0.873	0.798	0.821	0.839
51:59:16	0.838	0.841	0.843	0.853	0.867	0.871	0.801	0.808	0.816	0.878	0.873	0.87	0.799	0.825	0.841
52:29:16	0.81	0.845	0.847	0.858	0.872	0.876	0.803	0.812	0.82	0.881	0.876	0.872	0.803	0.827	0.846
52:59:16	0.845	0.846	0.849	0.86	0.873	0.877	0.807	0.816	0.823	0.881	0.876	0.871	0.806	0.831	0.849
53:29:16	0.848	0.849	0.852	0.864	0.878	0.882	0.808	0.817	0.825	0.882	0.878	0.871	0.809	0.833	0.852
53:59:16	0.851	0.851	0.854	0.866	0.88	0.884	0.811	0.821	0.828	0.884	0.878	0.871	0.812	0.837	0.856
54:29:16	0.855	0.855	0.859	0.872	0.886	0.891	0.814	0.825	0.832	0.887	0.882	0.875	0.816	0.84	0.861
54:59:16	0.855	0.856	0.86	0.873	0.885	0.889	0.816	0.828	0.832	0.884	0.877	0.87	0.817	0.843	0.862
55:29:16	0.859	0.867	0.866	0.879	0.892	0.896	0.819	0.833	0.835	0.889	0.882	0.874	0.823	0.847	0.866
55:59:16	0.864	0.864	0.869	0.883	0.896	0.901	0.822	0.839	0.837	0.892	0.886	0.875	0.826	0.85	0.87
56:29:16	0.858	0.858	0.863	0.875	0.883	0.888	0.822	0.837	0.833	0.879	0.872	0.862	0.824	0.848	0.865
56:59:16	0.865	0.868	0.871	0.885	0.897	0.898	0.828	0.844	0.84	0.888	0.881	0.867	0.83	0.855	0.872
57:29:16	0.863	0.865	0.869	0.88	0.887	0.89	0.829	0.843	0.839	0.878	0.87	0.858	0.829	0.853	0.87
57:59:16	0.84	0.872	0.877	0.889	0.898	0.901	0.834	0.85	0.847	0.884	0.875	0.866	0.832	0.858	0.875
58:29:16	0.875	0.879	0.883	0.895	0.903	0.906	0.838	0.853	0.854	0.888	0.878	0.869	0.837	0.862	0.881
58:59:16	0.876	0.878	0.884	0.895	0.901	0.904	0.844	0.858	0.859	0.885	0.876	0.867	0.838	0.864	0.883
59:29:16	0.883	0.883	0.889	0.9	0.907	0.909	0.848	0.865	0.867	0.891	0.882	0.869	0.844	0.868	0.888
59:59:16	0.876	0.876	0.881	0.889	0.891	0.896	0.846	0.863	0.864	0.878	0.868	0.858	0.841	0.865	0.884
60:29:16	0.882	0.883	0.887	0.896	0.901	0.904	0.854	0.872	0.873	0.883	0.872	0.865	0.846	0.872	0.89
60:59:16	0.886	0.888	0.892	0.9	0.905	0.908	0.859	0.879	0.878	0.887	0.874	0.868	0.848	0.877	0.895
61:29:16	0.886	0.889	0.894	0.899	0.902	0.903	0.864	0.883	0.881	0.884	0.87	0.864	0.849	0.879	0.897
61:59:16	0.885	0.883	0.888	0.89	0.891	0.896	0.864	0.88	0.876	0.879	0.865	0.856	0.85	0.878	0.894
62:29:16	0.885	0.889	0.895	0.898	0.903	0.906	0.871	0.887	0.882	0.886	0.87	0.863	0.857	0.885	0.899
62:59:16	0.888	0.891	0.899	0.9	0.906	0.909	0.875	0.89	0.885	0.889	0.873	0.866	0.858	0.888	0.9
63:29:16	0.892	0.891	0.899	0.896	0.897	0.903	0.88	0.892	0.883	0.885	0.871	0.863	0.866	0.892	0.901
63:59:16	0.891	0.892	0.901	0.901	0.907	0.908	0.879	0.892	0.884	0.891	0.874	0.864	0.864	0.891	0.9
64:29:16	0.88	0.885	0.894	0.887	0.889	0.893	0.877	0.887	0.876	0.879	0.863	0.86	0.867	0.888	0.894
64:59:16	0.883	0.883	0.891	0.886	0.887	0.892	0.872	0.883	0.874	0.876	0.858	0.849	0.865	0.884	0.893
65:29:16	0.881	0.882	0.889	0.881	0.882	0.888	0.871	0.88	0.87	0.874	0.856	0.848	0.866	0.882	0.889
65:59:16	0.883	0.882	0.892	0.885	0.887	0.892	0.872	0.882	0.871	0.876	0.856	0.849	0.867	0.883	0.89
66:29:16	0.883	0.88	0.888	0.88	0.882	0.89	0.872	0.88	0.868	0.872	0.855	0.85	0.867	0.882	0.887
66:59:16	0.881	0.88	0.889	0.881	0.883	0.889	0.87	0.877	0.867	0.874	0.855	0.849	0.866	0.88	0.887
67:29:16	0.887	0.883	0.896	0.887	0.893	0.894	0.873	0.88	0.87	0.88	0.861	0.85	0.871	0.884	0.89
67:59:16	0.895	0.89	0.902	0.897	0.905	0.906	0.876	0.885	0.876	0.892	0.873	0.859	0.874	0.888	0.894
68:29:16	0.877	0.873	0.884	0.877	0.878	0.884	0.865	0.872	0.861	0.87	0.852	0.842	0.864	0.876	0.881
68:59:16	0.886	0.882	0.895	0.891	0.896	0.895	0.871	0.878	0.869	0.88	0.861	0.856	0.869	0.883	0.888
69:29:16	0.881	0.875	0.889	0.885	0.892	0.896	0.866	0.873	0.863	0.878	0.862	0.855	0.864	0.877	0.882
69:59:16	0.886	0.875	0.889	0.887	0.894	0.896	0.863	0.872	0.862	0.881	0.864	0.857	0.862	0.875	0.882
70:29:16	0.879	0.873	0.887	0.884	0.891	0.893	0.862	0.869	0.86	0.878	0.862	0.857	0.862	0.875	0.881
70:59:16	0.879	0.873	0.887	0.885	0.894	0.894	0.86	0.869	0.859	0.88	0.864	0.859	0.86	0.874	0.881
71:29:16	0.876	0.869	0.883	0.875	0.876	0.884	0.86	0.866	0.855	0.874	0.86	0.854	0.861	0.874	0.877
71:59:16	0.86	0.878	0.884	0.881	0.882	0.883	0.859	0.866	0.855	0.871	0.857	0.854	0.86	0.873	0.878
72:29:16	0.871	0.863	0.875	0.868	0.871	0.877	0.856	0.862	0.85	0.87	0.857	0.85	0.859	0.869	0.871
72:59:16	0.875	0.876	0.883	0.881	0.883	0.882	0.857	0.862	0.853	0.869	0.858	0.849	0.859	0.872	0.878
73:29:16	0.875	0.868	0.882	0.882	0.888	0.89	0.853	0.859	0.851	0.875	0.865	0.853	0.855	0.87	0.875
73:59:16	0.871	0.866	0.881	0.88	0.881	0.88	0.852	0.858	0.849	0.87	0.859	0.85	0.854	0.869	0.875
74:29:16	0.867	0.867	0.873	0.87	0.871	0.876	0.849	0.853	0.845	0.867	0.857	0.845	0.854	0.865	0.87
74:59:16	0.873	0.864	0.879	0.881	0.889	0.891	0.849	0.853	0.845	0.877	0.865	0.852	0.85	0.864	0.872
75:29:16	0.872	0.865	0.879	0.881	0.886	0.888	0.848	0.852	0.846	0.875	0.863	0.853	0.851	0.865	0.871
75:59:16	0.872	0.864	0.878	0.884	0.89	0.889	0.846	0.852	0.846	0.879	0.867	0.856	0.847	0.864	0.87
76:29:16	0.85	0.862	0.877	0.879	0.883	0.884	0.846	0.85	0.844	0.873	0.861	0.852	0.849	0.863	0.869
76:59:16	0.873	0.864	0.879	0.882	0.887	0.89	0.846	0.852	0.846	0.881	0.868	0.855	0.85	0.865	0.871
77:29:16	0.863	0.855	0.867	0.865	0.864	0.871	0.844	0.846	0.838	0.864	0.852	0.845	0.847	0.861	0.863
77:59:16	0.864	0.854	0.867	0.866	0.865	0.871	0.84	0.842	0.836	0.862	0.848	0.837	0.845	0.858	0.863
78:29:16	0.866	0.859	0.873	0.875	0.88	0.883	0.841	0.844	0.838	0.87	0.855	0.844	0.845	0.86	0.865
78:59:16	0.865	0.858	0.873	0.872	0.872	0.874	0.843	0.845	0.839	0.864	0.85	0.844	0.848	0.861	0.867
79:29:16	0.864	0.85	0.872	0.875	0.878	0.881	0.84	0.843	0.836	0.869	0.855	0.843	0.845	0.859	0.865
79:59:16	0.861	0.855	0.868	0.869	0.867	0.869	0.839	0.842	0.835	0.861	0.847	0.839	0.845	0.858	0.864
80:29:16	0.857	0.848	0.86	0.86	0.86	0.867	0.837	0.838	0.83	0.86	0.847	0.835	0.843	0.854	0.86
80:59:16	0.84	0.849	0.862	0.864	0.864	0.869	0.835	0.835	0.83	0.861	0.846	0.83	0.843	0.853	0.861
81:29:16	0.862	0.855	0.871	0.872	0.878	0.879	0.836	0.838	0.832	0.869	0.852	0.837	0.843	0.856	0.863
81:59:16	0.865	0.858	0.875	0.878	0.882	0.879	0.839	0.841	0.835	0.869	0.853	0.84	0.845	0.858	0.869
82:29:16	0.862	0.855	0.867	0.865	0.863	0.869	0.84	0.842	0.834	0.862	0.848	0.845	0.849	0.858	0.863
82:59:16	0.857	0.853	0.863	0.863	0.863	0.866	0.833	0.834	0.829	0.86	0.844	0.829	0.843	0.852	0.861
83:29:16	0.855	0.846	0.86	0.856	0.857	0.865	0.833	0.835	0.827	0.857	0.843	0.831	0.843	0.851	0.857
83:59:16	0.855	0.84	0.862	0.863	0.865	0.866	0.831	0.831	0.826	0.86	0.844	0.825	0.841	0.85	0.859
84:29:16	0.858	0.848	0.863	0.863	0.865	0.87	0.831	0.834	0.826	0.864	0.849	0.829	0.841	0.85	0.857
84:59:16	0.856	0.848	0.861	0.861	0.862	0.866	0.83	0.832	0.825	0.862	0.845	0.823	0.841	0.85	0.856
85:29:16	0.869	0.852	0.869	0.869	0.87	0.872	0.831	0.833	0.828	0.864	0.847	0.824	0.843	0.854	0.861
85:59:16	0.851	0.843	0.857	0.857	0.855	0.861	0.827	0.827	0.821	0.855	0.838	0.818	0.839	0.848	0.855
86:29:16	0.83	0.843	0.858	0.856	0.855	0.86	0.827	0.828	0.822	0.853	0.837	0.82	0.839	0.848	0.855
86:59:16	0.855	0.84	0.866	0.867	0.872	0.875	0.829	0.829	0.824	0.861	0.845	0.826	0.839	0.851	0.859
87:29:16	0.856	0.84	0.867	0.868	0.872	0.871	0.829	0.829	0.824	0.862	0.846	0.829	0.839	0.852	0.859
87:59:16	0.856	0.849	0.867	0.869	0.873	0.873	0.829	0.829	0.824	0.862	0.847	0.83	0.839	0.851	0.859
88:29:16	0.856	0.848	0.867	0.868	0.871	0.87	0.828	0.829	0.824	0.862	0.847	0.828	0.839	0.85	0.859
88:59:16	0.856	0.848	0.864	0.864	0.861	0.86	0.831	0.83	0.824	0.854	0.84	0.825	0.842	0.852	0.859
89:29:16	0.855	0.847	0.866	0.867	0.871	0.869	0.829	0.827	0.822	0.859	0.844	0.825	0.839	0.85	0.858
89:59:16	0.858	0.851	0.869	0.869	0.867	0.86	0.832	0.83	0.826	0.853	0.839	0.824	0.845	0.854	0.862
90:29:16	0.855	0.848	0.866	0.867	0.87	0.868	0.828	0.827	0.822	0.858	0.844	0.822	0.839	0.85	0.857
90:59:16	0.847	0.839	0.853	0.855	0.853	0.856	0.823	0.821	0.816	0.85	0.837	0.811	0.835	0.844	0.849
91:29:16	0.855	0.847	0.866	0.866	0.87	0.863	0.828	0.826	0.822	0.857	0.84	0.816	0.84	0.85	0.856
91:59:16	0.855	0.848	0.863	0.863	0.86	0.856	0.831	0.828	0.823	0.849	0.835	0.817	0.842	0.852	0.857
92:29:16	0.854	0.846	0.865	0.866	0.869	0.863	0.827	0.825	0.821	0.854	0.836	0.815	0.839	0.849	0.856
92:59:16	0.851	0.842	0.856	0.855	0.853	0.854	0.828	0.825	0.819	0.847	0.83	0.813	0.839	0.849	0.852
93:29:16	0.852	0.844	0.862	0.862	0.864	0.857	0.826	0.824	0.819	0.851	0.831	0.812	0.837	0.848	0.853
93:59:16	0.853	0.844	0.86	0.858	0.857	0.856	0.827	0.825	0.82	0.848	0.829	0.812	0.839	0.848	0.852
94:29:16	0.849	0.841	0.855	0.853	0.851	0.851	0.825	0.823	0.818	0.844	0.824	0.811	0.837	0.846	0.848
94:59:16	0.849	0.841	0.854	0.852	0.85	0.85	0.827	0.823	0.817	0.843	0.822	0.812	0.836	0.846	0.847
95:29:16	0.847	0.84	0.853	0.851	0.849	0.847	0.825	0.822	0.816	0.84	0.819	0.808	0.835	0.844	0.845
95:59:16	0.859	0.842	0.857	0.854	0.853	0.85	0.826	0.822	0.818	0.843	0.82	0.81	0.835	0.845	0.847
96:29:16	0.852	0.844	0.862	0.861	0.863	0.854	0.826	0.822	0.819	0.847	0.822	0.81	0.834	0.844	0.849

## Sheet: SupplFigure4
Late log shape quantification (aspect ratio)
Wild type (H53) + pTA963	∆ddfA + pTA963	∆ddfA + ddfA
2.1733	2.59654	1.61379
1.40633	3.2408	1.04169
1.35663	2.34007	1.63628
1.87755	2.88181	1.72777
1.1585	3.87418	1.51716
1.80859	3.65392	1.98687
1.55285	1.95472	2.01741
1.85199	2.25812	1.50967
1.7522	2.34066	1.63496
1.58346	1.93428	1.35011
1.89333	2.26088	1.43761
1.38075	2.64629	1.46277
1.61273	2.13152	1.36631
1.52168	2.67186	1.62397
1.79448	2.68633	1.45072
1.19561	4.51748	1.66661
2.57921	1.93292	1.37103
2.74494	2.09345	4.60505
1.26665	1.76577	1.14501
1.60014	2.35504	1.14771
2.07005	2.56836	2.4904
1.40365	1.9929	2.03865
1.69431	2.15519	1.79424
2.56184	2.43152	1.17375
2.03891	2.75631	1.19683
1.80374	3.00079	1.32404
1.22915	2.60794	1.96936
1.81318	1.69551	1.60193
1.83101	4.81395	1.48127
1.25143	1.99328	1.2688
1.67001	3.71174	1.42284
1.88108	2.79757	1.4447
1.28191	2.39115	1.03672
2.46955	1.98796	1.65424
1.16918	2.17067	2.60166
1.13601	2.77487	1.39831
1.8859	1.80042	1.22085
1.19583	2.63016	2.0564
2.15538	2.74663	1.59181
1.43032	2.32561	1.72553
1.72108	2.07902	1.54439
1.98446	6.00096	2.57211
2.13522	6.76342	1.62173
1.27759	2.48439	2.15617
2.02071	6.09287	1.24687
1.15325	2.11425	2.20125
1.22172	4.1802	1.26202
1.4297	2.3064	1.29746
2.27135	2.55538	1.1724
1.37256	2.68226	1.50369
1.42924	3.56258	1.08929
1.07109	3.08084	1.13834
1.18051	2.43291	1.45305
1.09143	2.49193	1.58406
1.42421	4.89438	4.67575
1.77653	2.26512	1.84114
1.92082	4.44782	2.30305
1.25027	2.13935	1.54066
1.60482	3.24566	1.57138
1.33696	2.46636	1.09416
1.55234	2.56881	1.59196
3.01875	2.02734	1.32222
1.49219	1.95184	1.10862
1.27077	6.23068	1.35207
1.94105	2.3396	2.23793
2.75993	2.65837	1.45221
1.94327	2.01689	1.06406
1.31387	3.24926	1.76433
2.35678	4.8273	1.24491
1.38195	2.97668	1.54428
2.06937	2.6726	1.39541
2.11735	4.56164	1.75248
1.37985	2.69067	1.29732
2.3152	3.23387	1.04003
1.36424	2.32013	1.90736
1.25124	5.30286	1.41883
1.15602	2.68605	1.8206
2.58249	5.52219	1.32776
2.45132	2.39356	1.77864
1.74086	4.75071	1.20796
1.0136	3.45407	1.60511
1.97369	5.9126	1.28939
3.12654	6.04278	1.27869
1.44652	2.61937	1.32091
1.36801	3.84053	1.45113
1.95477	1.95578	1.39914
1.465	2.53978	1.28811
1.57262	2.1919	1.39948
2.12851	2.84657	1.44465
2.55718	3.04894	1.57939
1.65417	4.46069	1.85082
1.32223	4.31682	1.53203
1.47414	1.6089	1.2746
1.46633	4.29012	1.63002
3.85576	2.99965	2.30359
1.38107	4.95446	1.44179
2.18119	3.30208	1.39025
1.3802	2.60706	1.38625
1.20667	3.36623	2.35577
1.48917	2.6099	1.71642
1.45152	6.06475	1.25232
1.33605	1.8703	1.10676
1.89608	5.13191	1.41798
1.5491	5.51298	1.71507
1.7525	3.10346	1.22376
1.84308	2.22014	1.16085
2.27926	2.66401	1.28099
1.90259	2.5861	1.20254
1.59693	2.51341	1.02324
1.52478	1.45152	1.42491
1.33843	2.97337	1.38043
1.75115	2.33097	1.94292
1.65929	2.50756	1.49565
1.30233	2.63055	1.21393
1.73671	2.17119	1.71725
1.33996	3.19068	1.2055
1.82634	4.28223	1.19689
1.67647	1.83182	1.59668
1.66124	1.46751	1.52012
1.19601	3.08491	1.4756
2.72294	4.69853	1.7936
2.55708	2.97869	1.74795
1.81052	2.62499	1.3342
1.71924	1.23082	2.47191
2.25246	2.56922	1.45205
1.45417	5.80852	1.29628
1.37131	2.47578	1.25195
1.12438	3.47091	1.41926
2.36769	1.77205	1.52761
2.01873	1.58992	1.33205
1.46626	2.7839	1.49426
2.34056	1.61334	1.66236
1.39697	4.33523	1.30051
1.82542	2.58433	1.05593
3.21947	1.98344	1.2322
2.42848	2.22853	1.46603
1.77163	2.66063	1.21533
2.93883	2.81983	1.36314
1.47442	3.79312	1.21804
1.19512	2.64874	2.00923
1.45572	2.27799	1.36838
2.64029	1.60617	1.46352
1.59627	2.97466	1.17553
1.93984	2.40499	1.4517
2.06036	1.45442	1.05823
1.30705	4.49455	1.24804
1.52549	2.54947	1.31401
1.87772	2.24895	1.54092
1.8501	2.69754	1.11922
1.26845	6.09597	2.75116
1.99402	1.64696	1.48423
2.02033	2.33227	1.39508
1.47994	1.15467	1.43699
1.45337	4.66269	1.85076
1.54293	2.02821	1.9059
2.0784	5.32783	1.42439
1.41694	2.12587	1.28586
2.58296	2.17358	1.68215
1.42327	3.88862	2.15537
1.60762	2.70086	1.93364
1.55457	4.1875	2.80632
1.38978	3.16733	1.58191
2.94476	2.18034	1.31097
1.93342	1.9496	1.8328
1.88706	1.80963	1.90642
2.39268	2.12258	2.03518
2.42064	6.00121	1.07656
1.43741	1.74221	1.57922
1.4471	2.72083	1.81379
1.63044	2.35533	1.20629
1.10206	2.04779	3.21825
1.60729	3.97032	1.42848
1.64443	4.37113	1.90547
3.05126	4.66063	1.31432
1.74332	3.08146	1.28713
1.12276	5.60096	1.70686
1.06335	2.07546	1.77297
1.45756	2.12442	1.59213
1.35681	1.98019	1.37165
2.59576	4.28691	1.24568
2.23717	4.03642	1.42043
1.1964	2.15051	1.8462
2.23924	3.41219	1.20394
1.25858	4.14046	1.3447
2.12478	2.21797	1.91849
1.32412	3.95095	1.62388
2.21312	2.36187	1.15263
1.66757	4.00013	1.95464
1.87968	2.23642	1.4543
1.46811	3.20578	1.22438
1.23415	3.93111	1.47723
1.09421	2.38169	2.34396
1.50322	2.51126	1.28111
2.31483	2.99608	1.22469
1.67635	1.79736	1.60272
1.11635	3.06215	1.63362
1.45198	1.4769	2.46741
1.34223	2.4714	2.67363
1.61168	4.55178	1.24039
4.09855	2.21966	1.60585
1.21059	2.5055	1.1917
1.99766	2.83781	1.87114
1.54349	3.50899	1.35278
1.3239	2.63688	1.72164
2.04412	2.62166	1.35262
1.28905	2.45054	2.65568
1.25385	2.48233	1.47588
1.47957	3.3104	1.91565
1.08207	2.22756	1.47362
1.38819	4.16188	2.47262
1.64145	2.23729	1.77817
2.23993	6.86215	3.95502
1.86208	2.79961	1.64922
1.9961	2.26678	1.66505
1.83689	5.601	1.38608
1.32232	6.36738	1.66165
2.01971	2.39919	2.23937
1.99734	4.11677	1.18434
1.30122	2.92295	1.12848
1.75307	4.29083	1.26466
1.46746	2.19465	1.95963
1.37686	3.02222	1.53072
1.72219	3.37142	1.78214
1.28571	5.47948	1.8489
1.11231	6.77696	1.43652
1.59051	1.73996	1.11434
1.77057	7.21965	2.06406
2.86527	2.61	1.76927
1.44	2.45609	1.49941
1.98008	2.43394	1.28536
2.63235	3.01735	3.55837
2.35829	5.20625	1.96466
1.82095	5.75571	1.95614
1.74932	1.2817	1.76351
2.5595	2.86335	1.11687
1.26713	2.24281	2.12676
1.50621	2.68028	1.51051
1.36676	2.83912	1.62069
1.73417	2.87355	2.8963
3.13137	2.60102	1.27405
1.40364	4.02436	3.50807
2.89767	3.19441	2.28969
1.33547	4.74172	1.59278
2.40414	3.23734	1.56304
2.1754	3.70885	1.69869
2.95378	2.8105	3.08842
1.66436	5.93184	2.96406
1.34918	2.3924	1.9152
2.431	2.52541	1.72142
1.72695	2.64186	1.34604
1.55455	2.92139	1.3843
1.42364	2.62023	2.02355
1.05461	1.93637	1.91726
1.5269	5.22181	1.32953
1.90529	2.28595	1.57425
1.21308	2.96127	2.13099
1.66609	2.15634	1.91197
1.90165	2.77923	1.3302
1.79588	2.76536	1.77989
1.4737	3.28351	3.11442
2.02096	1.36361	1.40273
1.43015	2.5954	2.21901
1.28107	2.99227	1.26809
1.21339	3.24212	1.27839
1.99856	3.29801	1.22586
1.58809	2.59077	1.78947
2.05191	2.83359	3.05993
1.83049	1.68653	2.29654
1.79898	3.79416	1.36509
1.39443	2.8814	1.33666
2.26034	5.19179	1.18115
1.98682	1.76187	1.3241
1.27176	2.4502	2.01764
2.15868	6.84032	1.33678
1.80474	2.95851	1.7597
1.29384	3.1602	2.27904
1.36724	4.32994	1.38585
1.35721	2.15202	1.24572
1.89409	3.53587	2.56367
1.86089	5.79185	1.73665
1.28894	3.44113	1.32567
1.42004	2.98281	1.81498
1.60668	4.24969	2.74027
1.4611	3.44236	1.37016
1.50379	2.0355	3.11568
1.77135	2.45775	1.83527
1.05645	4.22038	2.09379
1.35601	5.37875	1.14299
1.46159	2.39926	2.12188
1.65223	2.77398	1.14502
2.73277	2.32205	1.33392
1.662	5.75954	3.23491
1.95227	1.65533	3.5097
2.56227	2.49987	1.7468
1.05076	2.3667	1.13893
2.75105	2.58067	1.71192
1.61579	3.12126	1.26459
2.52806	5.62967	1.57815
1.69022	1.95677	1.19939
2.45371	5.78716	1.65332
2.41244	3.39789	2.61634
2.29803	3.02136	2.31057
1.58981	3.3502	1.35181
1.22963	2.85534	1.50154
1.33279	3.58749	1.68545
1.55149	4.27173	2.05253
2.14735	3.66156	3.24368
1.77122	2.68263	1.67282
1.61659	2.37044	1.2649
2.2821	3.37947	2.4759
1.63967	3.99842	2.26554
1.4161	3.12497	1.47265
2.80888	4.88465	1.68043
1.18068	2.96401	1.68574
1.47497	1.66906	1.26671
1.58935	1.9185	1.53961
1.44932	3.60251	1.76275
1.17499	1.98425	1.15763
1.25735	3.73664	3.40546
1.85707	1.85634	1.68001
1.38151	4.30204	1.73239
1.22264	2.24507	1.8484
1.33553	5.05782	1.57675
1.64302	5.37474	1.79185
2.65444	2.06954	2.14397
1.21667	6.0022	1.41456
2.16042	3.93145	1.57669
1.34627	3.02263	1.15612
1.78814	3.12075	1.695
1.53869	2.71837	1.78091
1.56835	2.83443	3.3668
1.75014	2.39441	1.58799
1.15916	1.48017	1.20723
1.29973	1.50058	2.37833
1.74356	2.09181	1.13339
1.6258	2.34867	1.14882
2.15468	4.38698	1.38659
2.72126	2.89739	1.7779
1.48256	2.15675	1.59693
1.89903	6.01296	1.61454
1.74066	2.90704	2.29484
2.20204	2.22965	1.34661
1.35822	6.5709	2.08864
1.02653	1.38726	1.33252
1.23208	3.9572	1.64084
2.17631	1.35018	1.2079
1.47345	3.10159	1.5374
1.58235	2.34755	1.29665
1.42171	2.53934	2.02502
1.80886	2.69119	1.80392
1.97109	2.37037	2.12601
2.15828	4.12463	1.61926
1.40826	5.7225	1.62876
2.05973	2.58938	1.90606
1.6433	3.0445	1.84886
1.99403	2.21637	1.764
2.12321	1.48239	3.02717
1.30338	3.39453	1.34374
1.43461	2.14826	1.3103
1.89477	2.67987	1.86514
1.6945	4.07336	4.25973
1.09879	3.4004	1.65158
1.27773	4.83884	1.95265
1.22953	2.89691	1.21273
1.43777	4.58111	1.55929
1.25456	4.64425	1.3248
1.50776	3.52384	1.23596
1.53812	3.14641	1.46476
1.23796	1.90043	2.27507
1.24608	4.43941	1.89708
1.56215	4.44501	2.4838
1.58217	1.33471	1.85597
2.24587	2.02038	2.02004
2.1451	2.58257	1.78934
1.45631	5.13422	1.38413
2.38416	1.95097	2.52753
1.31407	2.4922	1.1139
1.33095	3.6126	1.14075
2.17655	2.74384	1.41909
1.40615	4.59496	1.43137
1.29055	2.3363	1.95672
4.77044	1.52527	1.54248
1.41314	2.15454	3.04947
1.16261	2.46439	1.61596
1.25536	2.13771	1.21435
1.29374	2.01069	2.10898
1.35326	4.01772	2.01933
1.32978	1.18021	1.3178
1.48354	2.38748	1.72287
2.27428	1.72759	1.89981
1.32318	2.4516	1.7625
1.49666	2.35278	1.20041
1.95492	2.75252	1.36212
1.76724	2.96386	2.34902
1.63885	2.21292	1.20543
2.12815	7.76004	1.95393
2.04681	2.01634	1.17886
1.34656	5.94788	1.25288
1.22916	1.74662	1.28879
1.61485	2.25178	1.69732
1.48067	4.13966	1.65802
1.22485	2.75491	1.55302
1.5106	1.6968	1.32849
1.19474	4.82753	1.71766
1.11056	4.4302	1.27037
2.09356	2.84787	1.74877
1.617	5.10272	4.30916
1.23322	2.87567	1.767
1.69299	2.10737	1.87353
1.46353	2.25639	1.48096
1.68204	1.86074	1.72997
1.59907	3.18579	1.41392
1.52556	3.63021	1.25331
1.60058	2.04863	1.18368
1.66972	1.31014	2.07163
1.66784	3.20229	1.74589
1.41609	3.28926	1.55026
2.52656	6.49035	1.44669
1.80115	4.30206	1.11913
1.74153	2.78719	1.56565
1.80719	2.7891	1.73254
1.5887	6.79963	1.54936
1.90249	2.57483	1.71334
1.56097	4.75036	1.52649
1.39521	2.93525	1.36121
1.29293	2.71889	1.62364
2.18903	2.35878	1.26486
2.17484	2.84021	2.67725
1.43213	2.34034	1.86792
1.50391	1.95765	1.1908
1.52443	3.64812	1.14948
1.33557	4.46167	1.69958
1.98108	2.70951	1.25698
1.68453	1.64935	1.72818
1.84515	5.38161	1.6097
1.46668	2.10017	1.75949
1.76057	2.26756	2.09803
1.63015	2.55479	1.63122
1.3633	2.27412	2.01568
1.41351	3.21637	1.84964
1.21484	4.96695	1.32994
1.66504	1.60106	1.92217
1.0992	2.72242	1.28117
1.28669	2.41778	1.11971
1.83133	2.979	1.10381
1.60322	2.65199	1.47487
1.41783	4.67137	1.22827
1.50291	2.17398	2.23988
1.34625	5.05469	1.4615
1.53565	1.72292	1.87291
2.39791	4.11525	1.19044
1.65048	2.43564	1.62338
1.64642	3.14716	1.22765
1.27053	4.04357	1.42224
1.18358	2.8376	1.41179
1.66929	2.69877	2.39419
1.60779	3.89742	1.41399
1.35195	2.13493	1.12565
1.7831	3.23317	2.09345
1.33296	4.55258	1.32801
1.55468	3.55037	1.48562
1.14482	3.0706	2.38642
1.62205	2.62896	3.44558
1.3426	3.89056	1.36403
1.56294	2.5085	1.12544
1.75029	2.40173	1.97062
1.70462	2.40546	1.52661
1.72481	2.33847	1.08831
1.69324	2.56012	1.61583
1.70429	2.77597	1.81607
1.72775	2.55438	1.0923
1.66139	4.61404	1.41656
1.5338	2.42346	1.1631
1.53575	4.92833	1.60178
1.29572	5.38518	1.10559
1.68412	2.11723	1.06769
2.06299	3.9229	1.25891
1.53895	2.89217	1.45286
1.15096	1.99708	1.1746
1.24543	3.22288	1.08205
1.87175	2.30609	1.36324
1.15445	2.58838	1.4199
1.47642	4.6305	1.91891
1.44876	1.99472	4.48252
1.37981	2.53509	2.3661
1.50725	2.31653	1.73843
1.91924	2.38723	1.40587
1.90994	2.0123	1.70521
1.47537	2.21768	1.50241
2.38469	2.29591	1.41432
1.76605	2.29491	1.5584
1.46806	3.49958	1.65344
1.74636	2.44756	2.6406
2.34986	3.40441	1.21892
1.75505	3.12308	1.13171
1.56628	2.64363	1.2763
1.13698	3.49401	1.18711
2.06601	3.32452	1.59165
1.61664	6.42618	1.84091
1.62309	2.20481	1.36375
1.95121	6.79105	1.6671
1.50049	5.79232	1.37203
1.21349	2.10224	2.09108
1.27571	1.85597	1.40218
1.31277	2.62031	1.68803
1.344	4.71023	1.49758
1.34525	2.09679	2.86858
1.61067	2.06743	1.41113
2.48952	2.05088	1.1793
1.53857	4.05987	1.64018
1.41936	2.31469	1.2911
1.57506	5.17879	1.23978
2.05687	3.55978	1.30048
1.1251	2.46116	2.53606
2.09974	5.29086	1.14456
1.46951	3.39818	2.05229
1.36629	5.78445	1.60504
1.81517	4.99575	1.22579
1.18272	5.71228	1.54423
1.56109	1.7488	1.18662
2.09829	4.78262	1.32365
1.58651	2.32411	1.34333
1.37257	2.48539	1.26867
1.45276	2.28953	1.29002
1.74524	1.38496	1.14193
1.65024	2.68997	1.26678
1.30167	1.82173	1.26378
1.42433	2.57529	1.63862
1.31951	2.14043	2.96539
1.31988	3.09444	1.42608
1.85031	3.79872	1.09486
1.44657	4.75675	1.59472
1.37857	5.3692	1.04241
1.29979	1.81064	1.59037
1.38771	2.55857	1.48796
2.67295	4.05417	1.38455
1.848	4.26442	1.76648
1.35356	2.49735	1.43819
1.09823	3.82716	1.23981
1.48418	2.32766	1.93012
1.72722	2.5289	1.78749
1.96767	1.98513	1.17758
1.52177	1.85759	1.17053
1.52463	2.78162	1.11597
1.52332	2.3211	1.70558
1.24623	2.33891	1.38148
1.51734	2.75804	1.83356
2.25368	2.98506	1.27468
1.59065	2.07352	1.25327
2.36359	2.73418	1.20002
1.44421	2.14519	1.50505
1.41253	2.29676	1.32357
1.27048	2.49903	1.55298
1.43868	5.38611	1.41579
1.3747	4.79781	1.45848
1.69171	2.43311	1.50307
1.69455	4.56253	1.2724
1.45982	1.20193	1.37848
1.2028	3.01259	1.23173
1.49459	4.59374	1.16083
1.61817	4.9766	1.16203
1.54394	5.4541	1.12783
1.4773	2.38101	1.60053
1.65905	2.62305	2.15021
1.46832	1.4273	1.08143
1.34825	1.69473	1.99385
1.58204	2.30299	1.26238
2.64014	2.35962	1.12976
1.43204	4.39755	2.07056
1.23606	2.70516	1.0754
2.06607	2.10321	1.26265
1.11525	6.13738	1.29968
1.4507	1.59874	1.16372
1.26996	1.71582	1.09657
1.28316	3.03057	1.54738
1.99537	2.29575	1.55719
1.92253	2.12804	2.39397
1.91244	5.99898	1.34333
1.14965	1.45238	1.44008
1.42599	3.39275	1.11579
1.59345	4.06462	1.61881
1.2561	2.67556	1.35453
1.60649	4.69471	1.938
1.85966	4.59214	1.31048
2.62818	4.20639	1.45741
1.53305	3.36563	1.66006
1.47192	5.67	2.17983
1.46221	3.11579	1.261
1.84206	4.19246	1.92673
1.42922	2.50295	1.41701
1.68679	2.77291	4.13577
1.38084	1.79352	1.49581
1.76137	3.9707	1.2828
1.45233	2.17085	1.66986
1.47147	2.80433	2.98392
1.34446	2.78916	1.4754
1.85309	2.84743	1.90903
2.4476	4.24996	1.13128
1.22105	3.02979	1.77358
1.43743	2.04142	1.66629
2.46602	6.22461	1.33672
1.14691	2.21981	1.24491
2.18521	3.17496	1.47869
2.45921	2.00622	2.78425
1.64768	2.02075	2.7112
1.73998	1.87497	3.4649
1.18733	4.68559	2.53309
1.63788	4.91448	1.99899
1.92893	5.54245	1.66979
2.23158	2.27643	1.36349
1.43467	2.29233	1.19558
1.83569	2.56405	3.50306
1.51097	3.00947	1.4596
1.42479	3.26577	3.07918
2.54476	2.95571	1.21666
1.91125	4.99223	1.66574
1.24616	3.90624	1.42013
1.57277	3.62888	2.53656
1.66584	2.36518	1.06903
1.87416	6.32371	1.37235
1.77197	2.08308	1.37154
1.79654	5.9452	2.48475
2.67184	2.64816	1.77343
1.99208	2.23019	1.16062
2.20712	2.59837	1.49122
1.36617	2.28442	1.39394
2.51894	2.19116	1.32817
1.93805	1.99892	3.20461
1.21017	2.04072	1.77933
1.08709	4.4018	1.65374
1.6482	3.4052	1.54857
2.62063	2.10555	1.20378
3.60569	1.69841	3.15491
1.8352	2.72204	1.32263
3.23859	4.79696	1.98876
1.95941	3.44331	1.47378
1.5215	3.57021	2.35027
1.92107	1.91991	1.14711
2.30691	3.24025	1.39108
1.86365	2.09353	2.01986
1.74415	5.42612	1.35443
1.27597	1.94469	1.65121
1.91772	2.32421	1.26867
1.91241	4.39305	1.84592
1.9618	2.31661	1.27562
3.38359	2.22829	1.29525
2.31795	4.46337	1.44496
2.43412	3.8121	1.37639
1.76736	5.79394	1.9644
1.7964	1.69569	1.95378
1.72828	2.19326	1.28408
1.73905	4.84188	2.51416
1.82003	2.51916	1.27897
2.15082	2.64355	1.17333
1.19047	2.57479	1.47102
2.81905	2.08231	2.29892
1.3005	2.77254	1.53941
1.57204	4.58153	1.20758
2.84109	1.86204	1.27229
1.44804	1.49519	1.78712
1.52411	1.40201	1.70419
2.33168	2.31771	2.07127
2.25802	4.55032	1.10527
1.89595	3.36248	1.20399
2.29725	1.68847	2.53159
1.52965	2.48589	1.31691
1.97668	4.45693	1.40551
2.4608	4.2317	1.11406
1.36044	1.67572	2.51986
1.36481	2.15584	3.07418
1.19124	1.75512	1.71859
1.30992	1.85492	1.39893
1.70942	4.06894	2.57229
1.79711	2.23686	1.97689
2.26059	6.27347	1.5434
1.15767	1.81655	3.24775
1.99953	2.56341	1.36239
1.59946	4.42916	1.15964
2.80176	2.6461	1.548
2.38077	5.05279	4.85919
1.68518	2.51334	2.15167
2.64409	4.60593	1.47087
1.3553	3.75428	1.44028
1.7769	1.81818	1.20072
2.01184	2.44144	4.08461
1.25755	4.18672	1.35288
4.03275	2.41016	2.27596
1.40129	3.58579	2.08069
1.79253	1.49598	2.50707
1.38708	1.87638	1.36897
3.00973	2.20233	1.56644
2.62523	2.77145	1.38036
1.40966	4.17945	2.51021
1.13109	3.15003	3.42373
3.74732	4.03304	1.19747
3.28189	1.62957	1.3165
2.31253	2.26429	1.16587
1.74715	3.78933	2.16253
3.06503	2.25373	1.37965
1.96846	2.08129	1.26178
1.54879	2.38862	1.47262
1.39564	3.04658	1.50341
1.30515	2.02496	1.19938
1.32782	2.92005	1.27773
1.95056	3.05497	1.10286
2.62167	2.66154	1.25484
1.84229	2.07346	5.03399
1.46831	2.28194	1.61309
1.51176	2.2828	1.49448
1.98454	4.11093	1.52831
2.058	4.31597	1.70054
3.06394	3.05896	1.35654
2.04732	5.69853	1.64724
1.26271	2.45099	1.22723
2.19402	2.02715	2.21545
2.93921	2.95782	2.04887
1.94576	4.03551	1.21395
2.76729	3.08151	1.89476
1.41459	3.01421	2.11731
1.87964	2.27463	1.1236
1.84424	2.67343	1.46511
1.61274	4.02418	1.4002
1.23649	2.25621	1.52289
1.60613	2.29611	1.43875
1.60992	3.62502	1.04572
1.48343	2.65234	1.67581
2.04563	4.53477	1.02618
1.42699	1.75936	2.33421
3.07224	1.86581	2.11516
2.27274	6.26765	1.67728
1.4048	2.75444	1.22578
1.34257	1.58146	1.28095
1.61982	2.64417	1.6003
2.22215	2.29568	3.29275
2.4368	2.23714	2.82472
1.43277	1.56833	1.36074
2.49976	1.57014	1.21476
1.63786	6.79856	1.53568
2.62281	3.04285	1.50019
1.81271	2.7989	1.35266
2.28448	2.7745	1.16209
2.00404	3.5213	2.52399
1.2126	2.78917	1.53122
1.118	3.59539	1.89149
1.48707	2.54988	2.74265
1.52058	4.576	2.02034
1.4106	3.56416	1.17296
1.1649	2.38073	1.38848
1.65777	2.94923	1.35492
3.13424	2.5504	1.11171
1.66375	2.51928	1.66477
1.32035	3.866	1.54703
1.51822	2.16916	2.80434
1.46176	2.39771	1.5129
1.65346	3.35338	1.21692
1.68404	3.5872	1.44709
1.58323	1.23753	1.3071
1.28788	3.79454	1.54548
1.51724	2.21392	1.36747
1.50513	2.5525	1.17162
1.65515	7.38949	1.4623
1.42707	2.24341	2.34938
2.20051	3.83058	1.34449
2.32465	3.9316	2.00204
1.05599	2.17914	1.37754
1.28629	5.41824	2.09183
3.04009	1.75483	1.76575
2.15147	4.59489	1.4131
1.19173	5.6862	2.56623
1.6191	3.05069	3.16042
1.38018	3.73788	1.42053
1.21212	2.51545	1.61795
1.33636	5.06539	2.0121
1.29649	2.63406	1.03063
2.5757	1.59176	4.2774
1.4144	2.66472	1.31409
1.61001	2.89909	1.6002
1.19728	3.08838	1.59152
1.22955	1.71113	3.22085
1.18684	5.07396	2.68716
2.55795	1.63575	2.38573
1.31566	1.71264	1.23516
1.1475	1.38309	2.76806
5.09258	3.98659	1.14266
2.05135	1.958	1.54031
1.70597	4.3432	2.83061
1.28592	2.8121	1.35967
2.28985	1.67065	1.1106
1.74873	2.58231	1.76018
2.90415	4.74488	2.34061
1.28957	6.42251	1.44136
1.71546	4.43311	1.15366
1.19486	2.4865	1.87719
1.22568	3.8236	1.33565
1.50759	2.96029	1.59631
1.72582	2.87163	1.74857
2.48066	2.06602	1.37726
2.29272	1.64368	1.55817
2.01226	3.1044	1.7909
1.46305	4.00874	1.72437
1.8879	4.96332	2.70413
2.05073	2.63987	1.44843
2.17151	3.26766	2.0816
1.30259	1.63976	1.90683
2.35556	1.85827	1.22644
1.19068	4.45266	1.30091
1.43501	2.47506	8.79074
1.8047	4.38967	1.425
1.02584	2.32706	1.53574
1.61129	6.31723	1.33148
3.45931	2.21239	1.32829
1.49718	3.88938	1.19421
2.01783	2.5133	1.38886
1.30432	4.4804	1.68468
1.57045	2.79107	1.56255
1.3144	3.95793	1.46315
2.39983	2.801	1.99988
2.33071	2.34754	1.2885
1.79295	3.79426	2.52319
1.69999	3.14268	1.43339
2.01733	5.27298	2.86893
1.44906	2.08613	1.20103
1.93219	2.26527	1.16657
2.28263	2.44155	1.76941
1.52098	1.95886	1.9257
1.21726	4.75393	1.48588
2.35223	3.59079	2.92338
1.18197	2.43653	1.7181
2.36048	2.03369	1.60125
3.07696	1.69325	2.76304
6.33134	2.27464	2.49166
2.16516	2.63854	1.52699
1.84894	1.5186	2.09466
1.79295	2.34765	1.44901
1.75316	2.74032	1.44032
1.16548	4.20142	1.40156
1.55143	2.65456	2.93275
2.45876	1.32422	2.91349
1.44352	1.32326	3.61734
1.38021	2.79597	1.86786
2.9745	3.64734	1.1652
1.26822	2.86849	2.29003
1.68755	1.86982	1.1267
1.55123	1.43754	4.35209
1.67475	2.63932	1.76096
1.8179	4.61558	1.42422
1.21506	3.92824	1.82968
1.5081	1.79711	1.84609
1.41806	6.42679	1.41347
1.577	2.57573	1.10087
1.60358	1.64903	1.75151
2.42584	2.00211	1.32087
1.58783	1.81698	1.7799
1.53241	2.03858	1.96119
1.39484	2.41726	1.89517
1.12474	1.68802	1.26864
1.51305	3.68248	1.61231
1.21969	2.28663	1.64343
1.70583	2.9714	2.08249
1.46003	1.87076	1.11468
1.72806	5.65219	1.22461
1.72088	2.19027	2.11862
1.51543	1.71617	1.70104
1.56684	2.94453	2.47299
1.80313	2.84351	1.05397
1.73497	1.76695	3.04451
1.34481	2.42821	2.41676
1.57906	2.89896	1.55328
1.27385	2.66516	1.25823
1.28709	1.35638	1.12674
1.18404	1.48291	2.00863
1.49054	2.95582	1.46331
2.01874	3.93934	1.2969
1.40208	4.19817	1.14909
1.78832	2.5791	1.97518
1.68078	2.40384	3.39071
1.80767	2.48548	1.08174
1.54594	2.01912	2.19836
1.2097	4.3116	1.81757
1.59577	4.2568	1.57211
1.6837	1.97339	1.55591
1.27148	2.48053	1.80286
1.41215	3.72111	1.22673
1.75713	5.50646	1.45792
1.66995	2.35809	4.98064
2.06184	2.07362	1.72752
2.03327	2.13125	1.24003
1.91839	1.85991	1.24865
1.85494	2.10544	1.30845
1.62102	4.80792	1.15237
1.33287	6.18144	1.15215
2.0081	4.48917	2.03259
1.26193	2.63064	1.24209
1.47624	2.52247	1.27185
1.23292	1.81122	1.57609
2.25702	5.14675	1.7071
1.96455	2.60379	2.72045
1.18463	1.16229	1.49392
2.05843	4.88311	2.13222
1.97953	2.6933	1.38043
1.15482	3.56266	1.04058
1.44544	2.57424	1.23324
1.47806	1.94289	1.43596
2.45304	2.67694	5.45091
1.62546	1.98257	1.56777
1.61811	2.26659	1.30068
2.16328	1.32917	1.54804
1.87398	1.79012	1.05254
1.68171	2.44989	1.25741
1.76509	2.09841	1.15711
1.55274	2.02224	1.44672
1.64846	2.66142	3.64779
1.3984	3.08551	1.49226
1.43357	4.59171	2.65058
2.69418	6.36695	1.82195
2.96725	2.0386	1.19251
1.91198	3.54604	1.30224
2.5262	2.36385	1.5368
2.9668	3.88441	1.27959
1.51509	2.4307	1.11239
1.35898	2.32285	1.52779
3.38124	2.92721	1.19145
2.12155	2.55149	1.84756
1.33986	2.12223	1.45252
1.58101	2.47347	1.69296
1.41754	2.80819	1.05073
1.82371	3.83865	1.19007
2.13814	3.21804	1.29508
2.25465	5.20179	1.12501
1.5859	3.96007	1.36685
1.41182	2.09676	1.26312
3.32884	3.25685	1.29343
1.38902	2.3266	2.89999
1.23635	2.81766	2.531
1.72789	2.75405	1.16253
1.33103	2.31254	2.54677
1.50952	1.6926	1.23962
1.56209	2.73492	1.46512
1.53833	3.02398	1.51701
1.66054	2.20129	1.69706
1.48125	5.03485	2.40364
1.73629	7.12624	1.10709
1.31574	2.94292	1.49197
1.50649	3.22008	3.07797
1.92756	2.92968	1.94888
1.40411	2.40026	2.57605
1.66527	2.7014	1.56636
1.26436	2.84301	3.08706
2.38421	3.28073	1.30846
1.93212	4.46324	1.50878
1.78005	2.71279	1.94757
2.21909	1.28098	2.21653
1.45735	2.72437	1.03956
1.96644	3.02211	1.34261
1.95149	2.05728	1.77603
2.01271	2.59966	1.44442
2.03141	5.40581	1.39839
1.25408	1.40689	1.36105
2.44919	3.08638	1.75607
1.17828	2.91988	3.66194
2.39229	6.47295	1.59011
2.93134	3.83132	1.81094
6.45818	2.12694	1.90338
1.4054	2.2437	2.40923
2.03829	3.0391	2.65835
1.77711	2.31318	2.52571
1.83314	1.62245	2.16082
1.82356	3.01559	1.2541
1.53617	1.88239	1.41448
1.62515	3.31171	1.24136
1.35411	5.01476	2.18203
2.09703	5.37749	2.37982
1.41196	3.86144	1.73635
1.34204	2.16673	1.27486
1.16311	2.43405	2.37335
2.77564	4.21423	1.34117
1.15957	1.91208	1.70929
1.67443	4.64352	2.43526
1.5986	5.22886	2.15098
2.03448	2.34341	1.87957
1.75119	4.56393	1.72901
1.76732	2.54346	1.18046
2.20121	2.48006	1.64632
1.58327	1.71712	3.66583
2.17501	2.36851	1.36476
2.06983	2.58559	2.11098
1.53396	2.41513	1.11928
2.87087	2.356	1.8048
1.74373	3.49074	1.63716
2.02743	1.95713	1.63458
1.45157	4.0663	1.68159
1.93164	3.13029	1.26314
1.90381	4.55862	2.2983
1.39103	5.05103	1.51497
1.67117	3.07117	2.10811
1.61252	2.71604	2.73599
1.65385	2.32508	2.80803
1.55181	2.21369	1.52611
1.93678	1.866	1.11633
1.25559	1.56011	2.7187
1.47736	2.27816	2.77444
1.23341	1.19327	1.83863
1.35035	5.84701	1.95609
1.03393	2.57296	2.79855
1.36304	3.12089	1.6536
1.49432	2.09543	1.08645
1.59211	2.54685	2.31999
1.35515	2.91957	1.55201
1.52509	1.98612	1.86036
2.11269	2.94971	3.01088
1.74203	2.47414	1.38287
1.28997	2.93537	1.25193
1.95408	1.32727	1.47537
1.65035	3.58217	1.85567
1.59156	1.8042	2.47069
1.30416	1.84139	2.79461
1.12081	4.44269	1.5959
1.51215	4.64448	1.3341
1.10787	2.66484	1.3081
2.00494	2.74914	1.58285
1.23541	4.73961	1.19972
1.67727	2.0721	1.991
1.23212	2.19226	1.14245
1.62942	3.27182	1.84993
1.48511	2.15629	3.20655
1.21468	2.77754	2.48649
1.64184	4.38897	2.0738
1.7361	2.69339	1.76837
1.44205	1.63064	1.26107
1.94833	2.06942	1.26645
1.36808	3.3756	1.58361
1.2514	2.64316	1.61062
1.5042	2.84845	1.28573
1.5444	2.73987	1.23917
1.76012	1.81621	1.74525
1.61253	2.73017	1.09895
1.29237	2.38412	1.6408
1.40149	2.75943	1.11701
1.86267	1.80923	1.38843
	2.44062	1.49205
	2.0749	2.08809
	3.04802	1.33601
	2.06909	1.37503
	2.89995	1.48553
	2.00413	1.82208
	1.72276	2.19359
	3.30546	2.36431
	2.5919	1.56011
	2.60036	1.20836
	3.35851	3.69748
	1.58386	3.33568
	1.81477	1.9173
	2.12765	1.31647
	2.96708	1.48848
	1.76495	1.20119
	2.04506	2.28445
	2.54964	1.24944
	2.2762	1.97478
	2.29849	1.28886
	5.42587	1.74463
	5.23535	1.07533
	5.87471	1.26253
	5.89668	1.04033
	2.13324	1.73409
	2.52562	2.10364
	2.06141	1.25574
	1.84906	1.47669
	1.97543	1.33975
	4.0603	1.36082
	1.98825	2.4041
	1.39289	2.17707
	5.93733	2.28512
	2.70306	1.69957
	2.18566	2.37229
	2.63612	1.53184
	2.1635	1.91614
	4.24667	1.35735
	2.25052	1.44994
	5.42208	2.87688
	2.64048	1.35849
	2.83447	1.39061
	2.04064	1.82036
	3.98724	1.15431
	2.92906	1.29506
	5.80073	1.25348
	2.67997	1.54818
	2.42468	1.11329
	3.57136	1.68077
	2.63457	1.14947
	2.29312	2.73031
	2.6704	1.96956
	2.9355	1.44907
	2.77724	1.72792
	2.17415	1.05152
	2.69116	1.49103
	5.39491	2.48197
	3.09101	2.7806
	2.46791	1.22059
	2.60793	1.44247
	2.54431	1.39452
	1.77274	1.69503
	2.73196	1.45471
	2.82008	1.71759
	1.95863	1.65177
	4.95468	1.63472
	2.50609	1.17966
	2.87578	1.83688
	3.12194	1.72423
	2.07552	1.56218
	2.41535	1.78748
	4.70942	1.17468
	1.63498	1.89616
	3.33445	1.81764
	2.01967	1.64623
	1.38118	3.5348
	3.56005	1.5736
	2.16431	1.76686
	2.48672	1.50828
	2.69303	1.1695
	2.63483	1.2661
	2.17464	1.28759
	1.91703	1.74118
	1.72579	1.35746
	3.05907	1.7467
	2.59178	2.0057
	2.84384	1.23892
	2.01434	1.77163
	4.55999	1.63733
	2.47468	2.40248
	2.52527	1.38317
	3.32322	1.15206
	2.36684	2.02045
	3.70555	1.38811
	1.9245	1.15982
	2.23244	1.35226
	1.95504	2.16907
	4.18378	1.2078
	1.99036	2.50144
	1.894	2.24947
	1.93639	1.59656
	5.35151	1.97615
	2.49084	2.03817
	4.43118	1.35479
	1.59279	1.52666
	2.74382	3.34667
	2.5585	1.11142
	4.3409	1.23418
	2.36891	1.21747
	2.64785	1.67943
	2.48755	2.37944
	4.7467	1.48049
	2.40008	2.74012
	3.20661	2.47843
	2.19198	1.52596
	2.31238	1.39715
	2.71744	1.35524
	2.29359	1.59833
	5.29978	1.52658
	2.1658	1.27302
	2.18842	3.1957
	2.39893	1.47663
	3.50718	4.4228
	3.07528	5.14143
	3.03739	3.88553
	2.50186	1.51069
	4.2729	1.17451
	7.64183	1.65653
	2.53218	1.31282
	2.83182	5.38132
	2.54928	1.57304
	2.73025	1.674
	3.23639	1.26524
	1.97019	1.99715
	2.46717	2.96541
	2.58005	1.79977
	2.98058	1.3146
	2.07012	1.49205
	3.54532	1.76005
	1.75276	2.12244
	2.66589	2.28295
	2.42744	1.74395
	3.03234	1.29926
	2.06631	1.62911
	2.89633	1.2971
	2.30799	1.43826
	4.07627	1.26408
	2.11983	1.51439
	2.65185	3.89454
	5.95262	1.38712
	3.39454	1.14489
	2.28991	1.25493
	2.84256	1.36629
	2.45972	1.18949
	2.40915	1.3345
	5.08619	1.36823
	2.3176	1.68747
	2.89482	1.09852
	2.03879	3.07834
	2.88154	1.65203
	4.57978	1.25347
	2.64535	1.24531
	4.90224	1.18686
	5.38902	1.66378
	2.63357	1.70128
	2.33083	1.01113
	4.94369	1.18918
	2.78395	2.10972
	2.37729	1.33083
	2.1511	4.54739
	4.34039	1.26093
	2.81661	2.00482
	3.15674	1.63801
	2.07931	1.22239
	2.78687	1.03465
	5.28455	1.43722
	2.38554	2.91129
	5.12195	1.95197
	4.91662	1.44195
	4.97655	1.14998
	2.12559	1.25994
	2.66055	1.37135
	2.80479	2.63615
	1.99414	1.34276
	2.64163	1.53038
	2.01304	1.53893
	3.18996	1.65331
	2.4759	1.52686
	5.24499	2.50009
	4.92969	1.22848
	2.27308	1.55317
	3.41656	2.02509
	2.96612	1.53594
	2.59003	1.25638
	2.50708	2.75847
	2.68071	1.86815
	2.73194	1.91831
	3.57161	1.88529
	2.58039	1.9147
	2.45003	1.37318
	3.39806	2.86859
	2.96234	2.405
	3.53441	2.64095
	2.57973	4.41543
	2.45063	1.03386
	2.4415	1.90143
	2.27701	1.95619
		1.34818
		1.09043
		3.28832
		3.05993
		1.12334
		1.42009
		1.05687
		1.40291
		1.55669
		1.03894
		1.30799
		1.06604
		1.85759
		2.01285
		1.52252
		1.2614
		1.52703
		3.40771
		1.56248
		3.59602
		1.26199
		1.83486
		4.11241
		1.30842
		1.17759
		1.28626
		1.5602
		1.46267
		1.28534
		1.57209
		1.66348
		2.56867
		1.43642
		1.07902
		2.19035
		3.38849
		1.92801
		1.1145
		1.70221
		2.78655
		2.3752
		1.42581
		1.21586
		2.80269
		1.32816
		1.58563
		1.63873
		1.37024
		1.09578
		2.50365
		1.47149
		1.56726
		1.95677
		1.26703
		1.15587
		1.39815
		1.38202
		1.57311
		1.05498
		2.09866
		1.69444
		2.46208
		1.70618
		1.61018
		1.17614
		1.86006
		1.68977
		1.32566
		1.5543
		1.50699
		1.40435
		1.28501
		1.33266
		1.14078
		1.65605
		1.30749
		2.24512
		1.2104
		1.45754
		1.64957
		1.30324
		1.06997
		3.50986
		1.41945
		1.69924
		1.8174
		1.48348
		2.47339
		2.32053
		1.67395
		1.72685
		1.7292
		1.17281
		1.95035
		1.22951
		1.78241
		1.15076
		1.09977
		1.35897
		1.52225
		1.44373
		1.69834
		2.22977
		1.21844
		1.23453
		1.19257
		1.42924
		1.66615
		1.88935
		1.38409
		1.02393
		1.13958
		5.09521
		2.17517
		1.55188
		1.73545
		1.30448
		1.93411
		1.11421
		1.36809
		1.90998
		1.45293
		1.70664
		1.50655
		1.14578
		1.92355
		1.4615
		1.26689
		1.83241
		2.33995
		2.0465
		2.33626
		2.57699
		1.37988
		1.98644
		1.50975
		1.84941
		1.25924
		1.28399
		1.2406
		2.27656
		1.62163
		1.15214
		1.38567
		1.16482
		1.45042
		1.13861
		1.15318
		1.57023
		1.1124
		1.23135
		1.2637
		1.17051
		1.43438
		1.21812
		2.07168
		1.41895
		1.1629
		1.11786
		1.73362
		1.55274
		1.4254
		1.60394
		1.28047
		1.15277
		1.94224
		1.91661
		1.68317
		1.68724
		1.79032
		1.83544
		2.31178
		1.34049
		1.13807
		1.42332
		2.34221
		1.04479
		1.52045
		1.40656
		1.66056
		1.21175
		1.33369
		1.51206
		2.36538
		1.45468
		2.36462
		1.40814
		2.38523
		2.87934
		1.52594
		1.50099
		1.52214
		2.44356
		1.15002
		1.42049
		2.02872
		1.25454
		3.97093
		2.91053
		1.45201
		1.53192
		1.75459
		1.30075
		2.09509
		1.80057
		1.2637
		2.05958
		1.2537
		2.56192
		1.21924
		1.79285
		2.11106
		1.33585
		1.14811
		1.42946
		2.62536
		2.26964
		1.3766
		1.35881
		3.53429
		1.63141
		1.21486
		1.95287
		1.82982
		2.1216
		1.25357
		2.10072
		1.68002
		2.22186
		1.41398
		1.33721
		1.61205
		1.12933
		3.41688
		1.12207
		1.46033
		2.84672
		1.23891
		1.86326
		1.39144
		1.14459
		1.98123
		1.21106
		1.27448
		1.32052
		1.73398
		3.48052
		2.86123
		2.13622
		1.5019
		1.2177
		1.87226
		1.86878
		4.11648
		2.4151
		3.48723
		1.29671
		2.61466
		3.9457
		1.8815
		1.0807
		1.52056
		1.89096
		1.60232
		1.63257
		3.03121
		3.12915
		2.16643
		1.41809
		2.94134
		1.50817
		4.18597
		1.89126
		3.59568
		1.61454
		1.40777
		1.40978
		1.68175
		1.51455
		1.99029
		1.07012
		1.3925
		1.31394
		1.55237
		1.29485
		1.14668
		1.37501
		1.9992
		1.74379
		2.36684
		1.97604
		1.77921
		2.26766
		1.03931
		1.29254
		2.13113
		1.88192
		1.97404
		1.88452
		2.5161
		1.17055
		1.78877
		1.15894
		1.2525
		2.79792
		2.05437
		1.92673
		1.5717
		2.13677
		1.66406
		3.63605
		2.12213
		1.26046
		1.1526
		1.13883
		1.75706
		1.12507
		2.25955
		1.1318
		1.08203
		3.88486
		2.48074
		1.32801
		1.76779
		1.4703
		4.78181
		3.74988
		1.62716
		1.69278
		1.6102
		1.71848
		1.77086
		1.87267
		3.01121
		1.25265
		2.8488
		2.77369
		1.63454
		2.72611
		1.09936
		1.60129
		1.26993
		2.23219
		1.2059
		1.34416
		2.20493
		2.13287
		2.11448
		1.84657
		1.21296
		1.79337
		1.30254
		1.67821
		4.79328
		1.48542
		2.69301
		1.52984
		2.4554
		1.77922
		1.42855
		1.6511
		1.85987
		1.15167
		1.21893
		1.30601
		2.12248
		3.78879
		1.81344
		1.49779
		1.08401
		1.65983
		1.90577
		1.42746
		1.15097
		1.97405
		2.04499
		1.93537
		1.23634
		1.25746
		1.87322
		1.04576
		2.44706
		2.00981
		2.56998
		2.17504
		4.28723
		1.69585
		2.68425
		1.5335
		1.65232
		1.41113
		2.27203
		1.00576
		7.60112
		1.41584
		3.57283
		4.49695
		1.2444
		1.79451
		3.31529
		1.76926
		3.17965
		1.42298
		2.07812
		1.38468
		1.54038
		3.91786
		1.05383
		1.09497
		2.39343
		2.72974
		2.48383
		1.46327
		1.8373
		1.98669
		1.97152
		1.42975
		1.38774
		1.95686
		2.45597
		1.48376
		1.88001
		1.27057
		1.76643
		3.33807
		2.50706
		1.82393
		1.92317
		1.46877
		1.6326
		1.21092
		1.84964
		1.37746
		1.20315
		1.2863
		1.21968
		3.48532
		2.85855
		1.2415
		2.31789
		1.62522
		2.18534
		1.30358
		1.24805
		2.07189
		1.96763
		1.91937
		2.82128
		1.20476
		1.23398
		2.73998
		2.29712
		1.10769
		1.16886
		1.47096
		1.53383
		2.07471
		1.65079
		2.62971
		1.96641
		4.9468
		1.80156
		1.29283
		2.46443
		1.963
		1.43969
		1.43229
		1.78131
		1.43526
		1.4124
		2.55475
		1.96953
		1.35816
		2.0381
		1.48777
		2.17945
		1.9352
		1.60437
		1.30049
		2.5773
		4.40107
		1.83727
		1.78168
		1.47744
		3.55322
		1.31961
		1.24788
		2.00642
		1.47103
		1.16882
		1.71887
		1.41811
		1.53941
		2.21189
		1.48592
		2.15742
		1.50165
		3.38435
		3.36938
		1.10119
		1.93292
		2.80545
		1.77533
		1.45379
		1.913
		1.18154
		1.3039
		2.18848
		1.93901
		2.30088
		1.42974
		1.38348
		4.60514
		1.59236
		1.55606
		2.72278
		4.17149
		1.33208
		1.35536
		1.15864
		2.50151
		1.23291
		2.72492
		2.18739
		1.21583
		1.23436
		1.5573
		1.10814
		1.43851
		1.58968
		1.2087
		1.37478
		1.83234
		1.46703
		1.15938
		2.80597
		1.28936
		1.65083
		2.67421
		1.40427
		2.09761
		6.54621
		1.61613
		1.98052
		2.04483
		2.2044
		2.07654
		1.56567
		2.49604
		2.57285
		1.8348
		1.26635
		1.63578
		1.99209
		1.88685
		3.00985
		1.65441
		1.95282
		3.10099
		2.04248
		1.30155
		1.35613
		1.98164
		2.00539
		1.57088
		2.34923
		1.84546
		1.86095
		4.48102
		1.09383
		1.90707
		2.72505
		2.20778
		1.12408
		2.70189
		1.88871
		2.14272
		1.79341
		1.23842
		1.46205
		1.31655
		1.87981
		1.33699
		1.13646
		1.12495
		1.85658
		1.72613
		1.14315
		1.7098
		1.93368
		1.23686
		1.50087
		1.52628
		1.24556
		1.69716
		2.47773
		2.69872
		1.06884
		1.93447
		1.54488
		2.20195
		1.31357
		1.67627
		4.2763
		2.01809
		1.62814
		2.40973
		1.72348
		2.1201
		2.42201
		2.16334
		2.45456
		1.85774
		1.1936
		1.33995
		3.07601
		1.24981
		2.45432
		1.14728
		2.3869
		2.12885
		2.04609
		2.24077
		1.27544
		1.53699
		2.17012
		1.49658
		2.35457
		1.70276
		1.06174
		1.23618
		3.68083
		1.82562
		1.32556
		1.94308
		1.17935
		2.14156
		1.13766
		1.16276
		1.36901
		2.15005
		1.67401
		1.29754
		2.68977
		1.40871
		1.16871
		2.08012
		1.14434
		1.30333
		2.57321
		3.74863
		4.96392
		1.07824
		2.74534
		1.67788
		1.31725
		2.74903
		2.10499
		2.43634
		1.80987
		2.42745
		1.35707
		1.96185
		2.15048
		1.79596
		2.78767
		3.62442
		1.44485
		1.29929
		1.17337
		1.59071
		1.76643
		1.79997
		1.15938
		1.15583
		1.42753
		1.77416
		2.72009
		4.64299
		1.19513
		1.05206
		1.53514
		1.2515
		1.64396
		1.26401
		1.99848
		1.14612
		2.03406
		2.43877
		1.60435
		1.32378
		1.07795
		1.34518
		4.20421
		1.86482
		1.6827
		1.3723
		1.32263
		3.04417
		2.50559
		1.055
		1.9872
		2.97277
		4.35041
		1.1076
		2.46962
		3.26576
		1.42329
		1.86132
		1.16469
		2.39481
		1.08038
		1.33737
		1.95614
		1.90233
		2.16291
		3.56006
		1.25508
		2.52841
		1.23706
		1.45407
		1.22108
		2.61932
		2.16967
		1.93565
		1.49927

## Sheet: SupplFigure8
Mean x Aspect Ratio					Mean x Aspect Ratio					Motility halo quantification (mm)			Wild type	volA::volA-msfGFP		Mid log shape quantification (aspect ratio)
Early-Exp		Mid-Exp			Early-Rod	Early-Disks	Mid-Rod	Mid-Disks		Wild type (H53)	∆volA*		1.53	1.31346		Wild type (H53) + pTA963	∆volA* + pTA963	∆volA* + volA
AR	Mean	AR	Mean		140.515	223.026	292.009	1276.87		26.471	29.258		2.10132	1.59643		2.62421	3.96108	2.13056
1.009	223.026	1.011	1276.87		149	138.065	178.905	1024.23		30.342	26.083		1.08899	1.47928		2.91407	1.50141	2.61655
1.062	138.065	1.013	1024.23		135.328	352.432	600.312	854.225		27.477	20.512		1.25084	1.59678		1.66285	1.99883	2.74469
1.072	352.432	1.023	854.225		147.635	871.205	465.586	1389.35		27.555	25.077		1.28618	1.24973		4.43839	1.58202	1.98001
1.075	871.205	1.027	1389.35		138.5	137.667	514.485	863.859		29.511	28.211		1.18853	1.15613		5.10509	1.9779	1.7961
1.092	137.667	1.027	863.859		162.805	238.717	511.931	640.097		27.294	26.605		1.71824	1.53463		2.48296	1.32435	1.79567
1.094	238.717	1.03	640.097		156.669	156.366	498.901	717.62		26.263	25.797		1.85561	1.27826		1.42173	3.46212	5.46419
1.098	156.366	1.035	717.62		134.953	169.901	405.245	709.094		25.72	27.039		1.20911	4.1899		4.3701	2.98412	2.46881
1.106	169.901	1.036	709.094		162.847	148.063	502.053	1023.17		28.386	29.077		1.67821	1.27751		3.1112	1.85409	2.57826
1.127	148.063	1.041	1023.17		131.727	144.827	349.531	861.778		28.847	27.001		1.27456	1.19412		1.37956	1.29284	1.98469
1.132	144.827	1.042	861.778		207.715	140.574	179.572	795.048		28.627	27.386		1.39511	1.58963		1.35585	3.59198	1.47309
1.132	140.574	1.043	795.048		208.508	161.88	500.889	1594.46		25.213	28.316		1.19314	1.58981		1.89037	2.35933	2.55394
1.134	161.88	1.043	1594.46		279.565	233.247	449.87	1809.19					1.20049	2.12164		1.38108	2.56365	1.45105
1.142	233.247	1.043	1809.19		145.792	141.631	336.759	1198.3					1.63527	1.16022		6.08636	3.51102	2.22201
1.183	141.631	1.044	1198.3		139.986	211.774	271.87	1372.36					1.40758	1.23525		1.30612	1.70967	2.25625
1.185	211.774	1.048	1372.36		137.678	517.896	304.894	919.511					1.16625	2.12186		2.43223	2.35204	2.44824
1.214	517.896	1.049	919.511		144.092	146.994	535.79	1168.94					1.21727	2.06834		1.39726	2.30654	4.77783
1.22	146.994	1.049	1168.94		165.08	144.214	253.12	1043.59					1.97197	1.19027		1.86772	2.53432	7.4828
1.222	144.214	1.051	1043.59		134.708	142.301	532.298	1368.3					1.35205	1.36081		6.19178	4.82408	1.37531
1.223	142.301	1.051	1368.3		138.591	457.315	540.63	1660.17					1.34261	1.20461		1.69125	4.59831	2.60939
1.248	457.315	1.052	1660.17		136.307	141.915	509.871	685.881					1.41392	1.87105		2.10106	2.01627	6.09115
1.277	141.915	1.052	685.881		137.457	140.187	488.822	1469.08					1.61842	1.4878		1.61342	1.65536	4.13165
1.278	140.187	1.053	1469.08		169.693	183.405	583.395	1513.79					1.29941	1.08956		5.24686	1.64936	1.67379
1.285	183.405	1.054	1513.79		137.746	205.571	319.746	1640.12					1.59214	1.22936		2.08784	1.31467	5.94342
1.293	205.571	1.055	1640.12		323.06	213.622	585.225	450.392					1.20171	1.23412		4.13547	2.91324	2.56
1.298	213.622	1.056	450.392		133.799	143.311	303.731	1505.41					2.06145	1.43257		1.98957	3.65375	1.0976
1.301	143.311	1.056	1505.41		180.926	358.583	616.589	946.306					1.22659	1.50745		1.44352	1.64733	6.01952
1.314	358.583	1.056	946.306		133.81	746.464	274.353	801.608					1.3365	1.3364		3.03341	1.82889	2.05903
1.324	746.464	1.056	801.608		145.641	162.331	348.842	738.575					5.81656	1.33746		5.59156	6.74203	1.87427
1.375	162.331	1.057	738.575		141.873	137.8	584.738	1438.84					1.13249	3.17914		6.93418	1.32214	3.29349
1.39	137.8	1.057	1438.84		146.419	337.166	540.745	1727.72					3.23989	1.30628		1.36225	3.91615	3.03917
1.398	337.166	1.058	1727.72		139.867	139.328	279.695	815.331					1.30677	1.61856		4.11894	3.33226	3.56068
1.421	139.328	1.058	815.331		135.637	200.741	525.338	1115.32					1.28804	1.67441		2.61013	1.82048	7.74984
1.423	200.741	1.06	1115.32		137.745	148.094	437.062	700.151					1.27351	1.24502		1.4998	1.99154	1.60492
1.449	148.094	1.061	700.151		132.273	544.699	571.067	1469.4					5.92766	1.41443		1.87093	5.03137	2.38473
1.455	544.699	1.062	1469.4		145.436	488.073	282.407	2935.38					1.6952	1.09266		1.1911	3.56616	7.23215
1.457	488.073	1.064	2935.38		140.281	787.166	469.926	718.409					1.18793	1.38049		2.77535	4.95974	1.63672
1.465	787.166	1.067	718.409		150.542	586.267	238.304	1265.01					1.1608	1.2135		1.17761	1.06931	3.61949
1.469	586.267	1.068	1265.01		141.234	484.918	335.771	397.353					1.59101	1.57203		1.38288	4.58121	1.24097
1.486	484.918	1.069	397.353		146.578	155.92	511.907	1622.73					1.77856	1.65436		2.09236	5.20589	2.62736
1.503	155.92	1.069	1622.73		136.449	489.436	292.712	576.391					1.54689	1.35539		2.24481	1.84794	2.48382
1.506	489.436	1.069	576.391		149.135	531.697	573.721	619.946					1.41836	1.73626		1.90148	1.64878	2.78692
1.51	531.697	1.07	619.946		161.004	177.122	394.167	654.726					1.16031	1.70635		1.73515	2.13642	3.12551
1.515	177.122	1.071	654.726		264.746	177.122	409.654	1041.87					1.1111	1.20047		3.99973	1.86685	5.54335
1.515	177.122	1.071	1041.87		137.28	177.122	429.025	613.135					1.45853	1.22872		1.18843	2.20893	1.06886
1.515	177.122	1.071	613.135		136.407	148.738	502.089	902.109					1.3416	1.28533		3.01219	1.87038	2.27167
1.523	148.738	1.072	902.109		139.849	189.76	315.552	1020.82					1.63456	1.66075		1.35245	2.04542	3.04319
1.554	189.76	1.073	1020.82		144.75	129.918	206.975	1869.86					1.36085	1.85945		3.36758	1.54961	3.25893
1.556	129.918	1.074	1869.86		143.948	213.161	452.296	1278.33					1.29647	1.7261		3.75882	3.71392	2.4068
1.564	213.161	1.075	1278.33		149.585	146.943	409.112	824.865					1.8555	1.53463		1.99726	3.1568	1.07458
1.578	146.943	1.075	824.865		163.864	569.978	476.723	1277.28					1.30253	1.14822		1.62013	3.42354	3.02077
1.578	569.978	1.075	1277.28		271.279	187.838	464.904	1605.16					1.42866	1.38414		1.24876	1.16028	4.93275
1.582	187.838	1.075	1605.16		131.372	379.113	565.188	888.74					1.91005	1.21406		5.05973	1.85625	1.30029
1.589	379.113	1.077	888.74		140.041	145.4	345.111	1280.63					1.2278	1.7323		5.97947	5.73992	2.50317
1.596	145.4	1.077	1280.63		152.856	264.395	699.625	548.122					1.64535	1.45806		2.03219	2.21794	1.53521
1.604	264.395	1.079	548.122		157.115	137.328	437.115	648.877					1.20545	1.3959		1.46906	3.92583	1.24721
1.622	137.328	1.079	648.877		175.681	351.751	576.876	1188.73					1.46625	1.26249		1.60817	1.53132	2.24259
1.634	351.751	1.08	1188.73		154.828	226.226	428.782	474.654					2.31412	1.28416		1.98103	1.40629	1.45016
1.636	226.226	1.081	474.654		145.721	305.483	466.712	1342.75					1.39357	1.26881		2.42999	2.20518	1.56176
1.643	305.483	1.081	1342.75		134.517	506.632	305.466	615.113					1.25133	1.18567		1.28403	2.05814	3.49222
1.661	506.632	1.081	615.113		161.05	408.429	466.131	1433.31					1.32766	1.44179		2.60381	1.58912	1.37871
1.674	408.429	1.082	1433.31		133.149	139.556	674.533	1194.24					1.18955	1.53207		1.7883	2.10525	1.78452
1.681	139.556	1.083	1194.24		144.396	136.687	416.897	407.959					1.23907	1.48736		2.66	4.72314	2.32598
1.685	136.687	1.084	407.959		138.617	328.74	354.94	620.641					1.32982	1.73481		1.22415	1.76974	2.71663
1.694	328.74	1.087	620.641		136.078	374.428	281.017	1245.62					1.06291	1.38413		2.11356	4.39829	5.82981
1.706	374.428	1.088	1245.62		141.822	139.099	547.6	1442.3					1.22969	1.29931		1.11277	1.60456	2.30343
1.708	139.099	1.089	1442.3		134.959	145.899	461.385	785.93					1.68813	1.48426		2.9559	4.88709	1.44425
1.711	145.899	1.089	785.93		310.329	602.898	462.236	1139.7					2.17137	1.92619		2.15698	4.01463	4.82448
1.718	602.898	1.09	1139.7		147.53	318.791	435.356	1700.63					1.19251	1.45399		4.35849	3.07711	1.27771
1.72	318.791	1.091	1700.63		138.49	145.014	225.684	1345.45					1.4087	1.41182		1.15056	1.52452	1.44749
1.726	145.014	1.091	1345.45		255.771	138.297	273.687	805.192					1.09283	1.76486		1.32948	3.69415	6.15428
1.745	138.297	1.092	805.192		146.9	491.257	403.619	819.3					1.52677	1.50495		2.42881	1.17622	2.06986
1.75	491.257	1.093	819.3		173.701	178.914	511.354	1312.3					1.06367	1.42727		2.93784	3.00851	5.17983
1.755	178.914	1.093	1312.3		146.171	136.931	324.617	842.414					1.16288	1.30624		1.96227	2.39585	1.74328
1.756	136.931	1.096	842.414		137.793	135.981	374.711	1033.18					1.34669	1.43978		1.43245	1.2633	6.92596
1.779	135.981	1.097	1033.18		148.052	463.079	284.322	742.328					1.31726	1.63265		4.03404	2.18724	1.77198
1.781	463.079	1.097	742.328		151.187	157.503	411.426	1808.43					1.32371	1.08619		1.32719	5.02005	2.19723
1.79	157.503	1.099	1808.43		174.286	298.018	260.341	898.999					1.24701	4.09392		3.61023	1.79613	3.39421
1.802	298.018	1.1	898.999		152.679	163.321	334.582	900.478					1.2379	1.05453		1.06772	5.79891	2.00603
1.81	163.321	1.101	900.478		142.396	140.813	390.05	851.607					1.14831	1.48755		2.43466	2.06418	2.43839
1.811	140.813	1.102	851.607		154.689	461.467	300.955	1274.8					1.53577	1.14602		4.55593	1.79424	6.44174
1.816	461.467	1.102	1274.8		235.234	141.408	401.31	1382.29					1.9035	1.78422		4.3033	1.38405	4.37798
1.841	141.408	1.103	1382.29		140.06	150.203	340.612	864.546					1.62539	1.06231		1.46906	2.40883	2.13374
1.851	150.203	1.104	864.546		154.7	144.693	196.664	1205.87					1.43384	1.44111		2.92286	4.31142	1.60556
1.855	144.693	1.104	1205.87		176.434	166.405	481.942	854.957					1.9548	1.24744		1.4216	1.44491	2.71986
1.861	166.405	1.106	854.957		146.945	144.53	375.474	949.807					1.62003	1.49392		1.22391	3.29565	1.32511
1.861	144.53	1.109	949.807		141.018	175.89	362.865	795.453					1.27489	1.42576		1.62483	3.17332	2.4068
1.867	175.89	1.109	795.453		248.224	379.061	287.94	352.995					1.99124	1.08171		2.17839	2.53432	2.33203
1.868	379.061	1.109	352.995		315.88	146.94	224.716	1176.64					1.46633	1.3662		6.13635	4.99851	3.94294
1.873	146.94	1.109	1176.64		137.388	141.478	271.068	565.559					1.66512	1.64931		5.46644	1.46583	1.78003
1.882	141.478	1.111	565.559		137.034	136.937	552.193	1041.46					1.18867	1.35374		2.17402	3.32533	2.32578
1.885	136.937	1.111	1041.46		143.234	151.092	374.904	1441.12					1.10478	1.11746		1.81209	3.10438	1.5436
1.886	151.092	1.112	1441.12		210.552	137.827	416.898	742.743					1.61596	1.33362		1.88517	4.4	3.92683
1.889	137.827	1.113	742.743		149.724	205.511	363.435	1040.88					1.18707	1.44874		7.92895	1.60466	2.86885
1.89	205.511	1.113	1040.88		154.463	275.996	395.515	938.426					1.24663	1.58409		2.74595	4.38059	1.81527
1.896	275.996	1.114	938.426		155.725	156.362	448.195	1242.58					1.37318	1.54819		2.68923	5.81428	3.06779
1.909	156.362	1.116	1242.58		137.269	142.735	348.651	923.687					1.28525	1.92601		1.805	3.74318	5.1483
1.914	142.735	1.117	923.687		137.308	439.786	470.645	1280.78					1.28525	1.49126		1.82281	1.26073	6.25382
1.924	439.786	1.119	1280.78		304.016	137.683	436.515	842.456					2.22846	1.56009		1.17324	1.65613	2.57464
1.927	137.683	1.119	842.456		137.716	361.832	262.58	1553.12					1.60335	1.99026		2.7271	1.79429	2.2737
1.951	361.832	1.12	1553.12		144.343	139.002	542.837	444.089					1.14694	1.53412		1.6118	1.25163	1.48685
1.956	139.002	1.12	444.089		175.332	131.908	444.577	694.609					1.5994	1.44411		4.26268	2.49904	1.33816
1.96	131.908	1.121	694.609		135.228	170.024	357.06	939.181					1.1332	1.41622		1.49732	3.18257	2.15932
1.983	170.024	1.121	939.181		144.23	149.05	300.962	1325.22					1.22618	1.37547		1.243	1.65441	2.2219
1.989	149.05	1.121	1325.22		150.531	148.37	411.7	647.044					1.41567	1.38632		1.99866	1.48617	2.14547
1.989	148.37	1.121	647.044		147.244	233.238	434.716	1491.05					1.5994	1.33229		3.51229	5.80597	6.0078
1.992	233.238	1.123	1491.05		212.192	134.877	368.695	928.576					1.6906	1.33718		3.41498	2.72824	1.42603
1.996	134.877	1.124	928.576		141.074	134.877	593.288	1409.33					1.24774	1.15725		2.948	1.15809	4.01492
1.996	134.877	1.124	1409.33		136.551	143.359	627.865	1993.81					1.29227	1.56902		2.28535	3.83338	1.46883
1.998	143.359	1.124	1993.81		215.183		442.031	336.157					1.28683	1.51376		1.83323	4.80669	2.59211
2.003	140.515	1.128	336.157		140.513		407.485	926.757					1.18736	1.11205		6.52948	5.64756	1.62142
2.011	149	1.128	926.757		142.829		423.788	662.735					1.32052	1.26869		2.21408	3.36225	1.85158
2.015	135.328	1.13	662.735		135.8		451.534	1033.12					1.9519	1.33887		5.53018	1.75107	2.03076
2.016	147.635	1.131	1033.12		139.509		161.446	772.115					1.48616	1.28369		1.94962	1.7171	6.08916
2.034	138.5	1.131	772.115		471.942		445.238	1522.96					1.21249	1.16432		2.90318	1.14054	4.06152
2.034	162.805	1.132	1522.96		145.874		329.122	1350.09					1.3806	1.58131		1.22294	2.9394	3.00565
2.04	156.669	1.132	1350.09		136.338		217.142	1399.57					1.58425	1.26798		4.4357	3.60463	1.62452
2.043	134.953	1.134	1399.57		135.38		395.536	1065.85					1.24313	1.46994		4.44674	1.17951	1.26588
2.048	162.847	1.134	1065.85		135.845		396.094	849.865					1.47393	1.78006		2.096	2.21311	2.88823
2.057	131.727	1.135	849.865		143.211		409.606	444.706					1.16232	1.33686		1.95191	6.11968	2.63422
2.08	207.715	1.135	444.706		135.851		352.923	1289.83					1.38112	1.15931		4.59603	5.29444	3.01129
2.081	208.508	1.136	1289.83		136.234		394.817	810.472					1.45892	1.73525		3.80805	7.61821	1.54356
2.097	279.565	1.136	810.472		135.011		402.418	653.402					1.33221	1.31402		3.57611	6.50446	2.39205
2.099	145.792	1.136	653.402		205.676		265.361	917.281					1.8542	1.86071		1.90967	1.22217	1.81272
2.102	139.986	1.137	917.281		381.792		379.649	921.039					1.45184	1.44111		1.31592	3.89693	2.46449
2.103	137.678	1.137	921.039		140.786		376.834	534.105					1.4281	1.0656		1.27586	4.37866	2.04148
2.103	144.092	1.138	534.105		144.773		320.515	1234.76					2.21711	1.34647		1.75698	1.82548	2.44189
2.104	165.08	1.141	1234.76		144.806		436.32	1119.62					2.07163	1.30717		4.38011	1.46476	2.40037
2.111	134.708	1.142	1119.62		140.42		373.43	1205.96					1.2589	1.31459		1.62037	1.59421	3.68172
2.114	138.591	1.142	1205.96		451.986		682.183	1025.96					1.47867	1.51258		4.74611	4.66254	3.54546
2.117	136.307	1.143	1025.96		136.65		500.995	1098.04					1.73764	1.37833		2.4342	1.46128	2.72128
2.125	137.457	1.143	1098.04		591.082		513.898	735.809					1.30975	1.39832		1.71424	4.37457	2.39947
2.136	169.693	1.143	735.809		136.157		410.639	1290.23					1.23461	1.55872		3.78302	2.78594	1.90986
2.136	137.746	1.144	1290.23		334.895		400.931	973.528					1.46944	1.11067		1.64851	5.45325	2.44602
2.143	323.06	1.144	973.528		146.724		332.33	486.646					1.07761	1.44341		6.44247	5.73231	1.77246
2.155	133.799	1.145	486.646		163.346		280.969	992.724					3.75305	1.14137		3.11052	5.80264	2.31384
2.158	180.926	1.146	992.724		143.696		287.355	914.433					2.08209	1.41045		1.12767	3.72407	5.5842
2.16	133.81	1.147	914.433		140.868		267.882	780.284					2.13625	1.14209		2.88281	5.75525	5.66174
2.166	145.641	1.147	780.284		134.481		485.624	1051.16					1.25354	1.55725		1.33287	2.61472	2.81679
2.177	141.873	1.147	1051.16		138.723		369.257	1310.09					1.11576	1.48754		2.93777	3.93753	2.80653
2.178	146.419	1.147	1310.09		140.907		473.752	989.716					1.119	1.56448		1.87284	2.12561	2.16866
2.187	139.867	1.147	989.716		241.021		331.26	777.303					1.82023	1.12451		2.16446	4.96742	1.30127
2.191	135.637	1.148	777.303		141.635		372.412	932.197					1.42253	1.50273		1.79385	3.08479	4.82453
2.195	137.745	1.149	932.197		139.378		368.305	1098.9					1.33483	1.68226		5.48578	8.88161	1.37458
2.199	132.273	1.149	1098.9		166.54		388.603	743.095					1.58317	1.33246		2.16555	1.12754	2.95719
2.202	145.436	1.149	743.095		145.812		282.527	973.081					1.25096	1.588		1.43006	2.34929	3.70259
2.205	140.281	1.15	973.081		171.862		391.947	2946.57					1.59798	1.26039		4.26759	1.45183	1.38526
2.217	150.542	1.151	2946.57		136.864		183.881	401.933					1.41658	1.35201		1.66266	3.45341	1.36856
2.221	141.234	1.152	401.933		160.784		626.01	1421.22					1.47656	1.18162		1.68243	6.73042	6.5222
2.222	146.578	1.153	1421.22		139.5		357.279	1059.67					1.23432	1.19485		1.53672	3.08945	1.61279
2.231	136.449	1.154	1059.67		144.025		294.131	1281.42					1.24437	1.25516		6.56948	4.61475	3.26862
2.233	149.135	1.155	1281.42		145.546		350.815	1487.57					1.21704	1.23345		1.94098	2.43932	1.36183
2.246	161.004	1.155	1487.57		225.542		425.108	1251.47					1.185	3.16059		6.1177	4.72153	5.45817
2.246	264.746	1.156	1251.47		241.025		390.492	928.324					1.44863	1.1263		2.2157	1.64607	5.98484
2.248	137.28	1.156	928.324		229.885		445.454	1189.49					1.31359	1.42436		1.62112	4.69394	1.39714
2.253	136.407	1.156	1189.49		145.627		403.615	891.36					1.36563	1.08976		1.89791	2.60555	5.91505
2.259	139.849	1.156	891.36		139.107		364.113	892.943					1.58527	1.50391		2.11678	2.88365	1.74148
2.26	144.75	1.156	892.943		182.47		401.32	736.225					1.68312	1.56207		1.94197	1.19216	2.15987
2.269	143.948	1.157	736.225		215.057		304.923	871.302					1.868	1.26897		4.75157	6.82349	1.10854
2.274	149.585	1.157	871.302		147.207		490.201	904.185					1.45309	1.23477		1.80495	1.90892	3.09212
2.276	163.864	1.157	904.185		139.918		307.243	1118.86					1.83546	1.73596		3.08568	1.61398	2.22518
2.28	271.279	1.158	1118.86		148.405		472.798	879.888					1.98704	1.19212		4.31927	4.97393	4.15967
2.286	131.372	1.158	879.888		147.386		309.745	687.287					1.97101	1.20204		1.92471	5.70623	2.67925
2.294	140.041	1.159	687.287		145.604		215.679	964.72					1.32885	1.29653		1.17484	2.49457	2.45528
2.299	152.856	1.159	964.72		144.585		474.524	1071.77					1.15399	1.3924		4.07493	1.15984	2.45888
2.302	157.115	1.159	1071.77		154.998		518.316	1008.64					1.2358	3.14219		2.25003	4.89795	2.10852
2.305	175.681	1.16	1008.64		148.563		607.812	914.465					1.42876	2.86763		5.76276	1.53839	1.8877
2.313	154.828	1.16	914.465		138.839		309.986	679.602					1.1986	1.38393		1.56987	5.19501	6.2186
2.313	145.721	1.16	679.602		146.629		569.328	1901.26					1.44306	1.53139		1.50528	2.44599	2.68937
2.32	134.517	1.161	1901.26		142.841		451.677	832.092					1.75948	1.44859		1.51624	3.07749	2.15566
2.323	161.05	1.161	832.092		141.356		492.767	1127.97					2.01642	1.46096		3.69424	1.24899	3.01822
2.325	133.149	1.162	1127.97		143.56		229.238	887.022					1.47841	1.67362		5.05651	1.54775	1.84909
2.327	144.396	1.164	887.022		142.227		373.651	687.974					1.2468	1.68142		2.28343	2.84237	1.73432
2.334	138.617	1.165	687.974		134.514		387.394	2092.95					1.22023	1.16824		5.7115	1.15265	1.6026
2.346	136.078	1.165	2092.95		134.57		362.599	994.502					1.39876	2.01448		5.55811	2.70435	4.94105
2.35	141.822	1.166	994.502		149.678		460.687	1073.04					1.2064	1.14348		2.28261	4.16722	2.95626
2.354	134.959	1.166	1073.04		136.513		518.481	1649.65					1.1934	1.61211		7.54943	1.77291	3.27127
2.355	310.329	1.166	1649.65		134.881		511.616	496.672					1.44562	1.63989		2.74198	2.29924	2.23856
2.358	147.53	1.167	496.672		141.525		289.337	806.879					1.18621	1.09516		1.38789	2.60305	3.87126
2.361	138.49	1.167	806.879		152.389		303.88	782.531					1.38261	1.49303		2.23545	1.34964	1.60236
2.361	255.771	1.167	782.531		153.967		347.476	596.739					1.33122	1.47012		1.69649	3.13671	1.78459
2.362	146.9	1.167	596.739		144.79		351.154	967.905					1.2107	1.41482		2.25893	1.32315	1.97622
2.367	173.701	1.167	967.905		140.715		426.214	969.756					1.46969	1.94958		2.29985	2.07071	3.96829
2.368	146.171	1.168	969.756		210.188		326.827	1311.47					1.32362	1.2532		1.5673	5.30001	2.22887
2.37	137.793	1.168	1311.47		143.231		349.82	922.874					1.2936	1.15627		2.28724	2.39745	1.43662
2.371	148.052	1.168	922.874		143.575		331.147	721.652					1.34053	1.78652		3.63723	1.39045	3.45609
2.371	151.187	1.173	721.652		365.039		231.383	735.14					1.41299	1.37987		2.10588	7.27475	1.47174
2.372	174.286	1.175	735.14		137.112		216.254	1520.87					1.17427	1.60646		3.13027	1.4155	2.09076
2.374	152.679	1.175	1520.87		153.847		503.149	1386.57					1.74358	1.32739		1.27996	2.01311	1.26243
2.379	142.396	1.176	1386.57		355.876		437.2	1172.8					1.15522	1.39166		2.64141	1.55082	1.05584
2.38	154.689	1.177	1172.8		217.777		530.16	811.678					1.26006	1.57639		1.45625	1.06491	2.73444
2.381	235.234	1.178	811.678		137.634		454.418	960.173					1.68709	1.20572		1.60513	1.96517	4.42307
2.382	140.06	1.178	960.173		143.451		181.462	765.901					1.66134	1.34394		1.69715	2.47306	2.06004
2.383	154.7	1.179	765.901		145.542		340.966	710.298					1.85555	1.40558		1.70548	2.30928	2.54916
2.386	176.434	1.18	710.298		140.862		385.755	2787.6					1.35296	6.00945		1.27488	2.12687	1.71986
2.386	146.945	1.18	2787.6		140.862		281	1399.28					1.26037	1.21997		3.03455	1.71801	2.53828
2.388	141.018	1.181	1399.28		142.708		471.433	1358.83					1.40218	1.38882		2.56655	2.77916	4.54436
2.393	248.224	1.181	1358.83		140.689		556.239	1394.81					1.9989	1.27724		2.62967	6.12398	1.40616
2.397	315.88	1.182	1394.81		135.856		418.036	1477.41					1.7371	1.39923		6.47741	2.84966	3.50935
2.397	137.388	1.182	1477.41		135.856		205.084	616.563					1.49918	1.23019		1.68744	4.7899	1.2668
2.408	137.034	1.183	616.563		139.693		305.753	1204.41					1.15402	1.18971		1.98016	2.14513	2.36214
2.408	143.234	1.184	1204.41		149.348		215.081	808.625					1.46797	1.30788		1.1709	1.84698	2.39839
2.409	210.552	1.185	808.625		147.532		462.026	1083.74					1.51017	1.31922		1.51426	1.72685	1.16482
2.416	149.724	1.185	1083.74		140.204		485.522	1672.77					2.28394	1.30517		1.55547	5.27289	4.55516
2.417	154.463	1.185	1672.77		260.995		539.816	548.656					1.13283	1.56132		4.06939	1.78689	2.63962
2.42	155.725	1.187	548.656		147.129		479.51	1203.98					1.65124	1.26312		1.13349	2.74156	1.9328
2.428	137.269	1.187	1203.98		144.738		395.591	1026.5					1.67817	1.47231		4.78341	4.36356	2.51217
2.428	137.308	1.187	1026.5		147.508		184.249	893.382					1.89105	1.41226		1.90944	6.07043	1.27725
2.428	304.016	1.187	893.382		293.531		587.603	1311.73					1.24797	1.57757		1.63821	2.43012	5.23745
2.429	137.716	1.187	1311.73		145.388		403.002	389.31					2.02118	1.33506		2.11543	5.62063	3.86608
2.433	144.343	1.187	389.31		144.925		698.667	948.347					1.0846	1.29477		2.33407	2.11895	1.76129
2.441	175.332	1.189	948.347		151.682		246.406	1231.96					1.30627	1.40001		3.5995	1.98763	1.81169
2.442	135.228	1.189	1231.96		345.31		501.081	1035.8					1.34396	1.17669		2.27418	1.06794	1.86254
2.443	144.23	1.19	1035.8		245.592		179.286	1449.74					1.62855	1.47362		1.70948	6.05906	1.89837
2.448	150.531	1.191	1449.74		142.74		648.341	1328.99					1.20067	1.78276		1.40846	1.13337	2.77881
2.449	147.244	1.191	1328.99		142.211		210.008	817.371					1.47006	1.54155		4.46436	2.36871	4.03492
2.453	212.192	1.191	817.371		152.334		537.896	1535.42					1.56831	1.09555		4.83596	2.89306	4.98512
2.457	141.074	1.191	1535.42		145.705		339.139	995.406					1.51351	1.50816		2.68889	2.76169	1.12117
2.46	136.551	1.192	995.406		205.929		458.995	1124.94					1.37102	1.4387		7.98631	6.63945	1.26212
2.465	215.183	1.192	1124.94		143.586		484.11	1491.57					1.90277	1.23691		4.06641	1.57783	2.19798
2.471	140.513	1.192	1491.57		453.347		361.367	1486.99					1.45588	1.43896		4.24245	2.37212	1.1669
2.476	142.829	1.193	1486.99		143.389		287.627	739.521					1.30562	1.70441		1.70475	1.42001	1.17413
2.48	135.8	1.193	739.521		140.832		254.057	478.376					4.63989	1.3254		5.71184	3.65124	5.17862
2.48	139.509	1.194	478.376		140.248		563.973	1248.14					1.69404	1.6446		1.87866	2.11007	4.02595
2.48	471.942	1.194	1248.14		363.129		362.389	750.98					1.8885	1.35032		1.44687	2.36694	3.28808
2.485	145.874	1.195	750.98		144.299		250.101	825.285					1.22864	1.54447		1.14328	2.17725	1.78576
2.485	136.338	1.195	825.285		143.009		465.893	960.851					1.47519	1.22042		1.77623	2.77667	2.41898
2.487	135.38	1.195	960.851		134.008		518.807	913.152					1.18793	1.38833		3.21144	4.21751	2.22049
2.491	135.845	1.196	913.152		224.262		297.642	404.449					1.25599	1.3899		3.22313	1.2563	1.41318
2.496	143.211	1.196	404.449		135.299		252.976	929.923					1.12482	1.34917		1.15536	4.05065	3.03457
2.504	135.851	1.196	929.923		238.048		139.373	1243.92					1.18929	1.20712		1.649	1.27037	1.33802
2.51	136.234	1.196	1243.92		143.541		368.759	744.463					1.38198	1.42302		1.33845	3.805	1.39305
2.512	135.011	1.197	744.463		235.724		422.281	1059.02					1.22425	1.69686		1.61244	2.09732	6.26174
2.512	205.676	1.197	1059.02		150.186		483.284	666.624					1.7595	1.59615		1.41556	2.35497	5.78958
2.515	381.792	1.197	666.624		150.696		455.091	873.067					1.67339	1.40886		1.27346	4.58436	1.36128
2.517	140.786	1.197	873.067		149.845		266.408	1517.5					1.0984	1.63649		3.31495	2.79138	1.09957
2.518	144.773	1.198	1517.5		134.908		436.508	824.14					1.77243	1.56653		2.04609	1.40643	4.09215
2.52	144.806	1.198	824.14		211.909		498.652	1028.4					1.10711	1.29424		1.39673	1.45039	1.7331
2.523	140.42	1.198	1028.4		254.213		395.082	1240.39					1.28526	1.36239		1.41504	1.11602	5.88692
2.525	451.986	1.198	1240.39		141.684		378.631	897.254					1.53399	1.57159		1.49712	1.94663	1.64469
2.526	136.65	1.198	897.254		143.162		509.685	947.434					1.59375	1.24533		1.74854	4.34743	2.35325
2.527	591.082	1.199	947.434		140.111		365.728	802.851					1.6811	1.49416		3.68813	2.14889	1.872
2.529	136.157	1.199	802.851		145.859		350.623	623.561					1.38097	1.48947		2.56052	5.3693	10.7196
2.53	334.895	1.2	623.561		133.475		758.771	1032.45					1.29621	1.15411		1.5391	4.72142	2.92981
2.533	146.724	1.2	1032.45		186.127		457.562	1381.45					1.94228	1.74165		2.28727	1.3493	2.32104
2.538	163.346	1.201	1381.45		138.645		583.438	1573.87					1.70867	1.65584		6.27666	6.45474	1.68039
2.544	143.696	1.201	1573.87		151.351		301.985	1073.87					1.09442	1.55013		2.8193	4.49546	4.20476
2.545	140.868	1.202	1073.87		149.892		350.616	942.651					1.46428	1.0586		1.08431	3.7067	1.23786
2.549	134.481	1.202	942.651		142.29		467.136	1046.6					1.63071	1.2477		1.11658	3.24141	2.186
2.55	138.723	1.202	1046.6		139.294		250.713	1208.44					1.11089	1.5539		1.40584	3.36858	3.37721
2.552	140.907	1.202	1208.44		138.883		539.365	562.612					1.51318	1.78925		1.63447	4.08839	4.97297
2.558	241.021	1.203	562.612		134.997		403.738	1207.56					1.07544	3.33566		1.1756	2.26566	1.90465
2.561	141.635	1.203	1207.56		174.498		387.852	1268.28					1.39485	1.26063		6.46299	5.06036	4.34416
2.565	139.378	1.203	1268.28		161.003		455.608	1086.76					1.55186	1.4315		5.32391	2.49141	2.18518
2.573	166.54	1.204	1086.76		145.822		407.038	1244.08					2.16727	1.31773		7.26564	1.81366	3.05153
2.573	145.812	1.204	1244.08		137.821		182.876	995.984					1.40819	1.13539		1.40508	1.88124	4.00316
2.575	171.862	1.204	995.984		140.21		385.584	1328.76					1.47099	1.31065		2.39113	2.06984	3.48665
2.577	136.864	1.205	1328.76		140.479		223.982	1513.29					1.29842	1.38727		3.20281	5.00636	3.28741
2.581	160.784	1.205	1513.29		138.694		491.404	1820.62					1.15657	1.26137		1.7786	3.56582	4.53138
2.582	139.5	1.206	1820.62		138.694		506.065	1052.4					1.09493	1.79824		1.52776	1.63891	4.74065
2.583	144.025	1.206	1052.4		141.516		391.959	717.06					1.84289	1.1825		2.20399	3.22485	1.6669
2.587	145.546	1.207	717.06		139.627		306.913	1200.43					1.21166	1.26453		1.07432	2.45449	5.65576
2.6	225.542	1.208	1200.43		139.563		313.478	862.887					1.85989	2.06482		1.54333	4.36382	2.03024
2.6	241.025	1.208	862.887		269.946		424.933	845.602					1.43749	1.67007		1.31679	4.21848	3.32647
2.601	229.885	1.208	845.602		436.743		283.643	660.497					1.31984	1.3849		2.4857	1.56679	1.35645
2.603	145.627	1.209	660.497		144.181		309.779	895.518					1.24356	1.49794		1.0705	4.90919	3.01154
2.604	139.107	1.209	895.518		141.562		411.594	905.796					1.16382	1.44644		5.10333	1.45689	1.9154
2.605	182.47	1.209	905.796		151.656		502.984	661.587					1.64192	1.6356		1.9147	4.10299	2.4878
2.612	215.057	1.21	661.587		142.78		442.777	1372.82					1.12653	1.60336		1.34552	2.54519	2.16984
2.613	147.207	1.212	1372.82		145.116		461.904	1434.85					1.40506	1.2966		1.60526	1.97993	1.93801
2.614	139.918	1.212	1434.85		374.556		265.926	1492.64					2.03497	1.47175		1.75012	1.443	6.24757
2.614	148.405	1.212	1492.64		146.243		534.663	1216.48					1.33004	1.28131		5.83244	3.84233	1.57043
2.62	147.386	1.213	1216.48		147.732		224.248	1046.35					1.31539	2.72526		3.57355	1.76447	3.61547
2.623	145.604	1.213	1046.35		153.129		587.812	1417.42					1.472	1.31459		1.98215	1.49805	3.07673
2.623	144.585	1.213	1417.42		345.291		508.936	903.898					1.39387	1.42814		1.76734	2.36313	1.12841
2.628	154.998	1.213	903.898		150.265		464.591	1948.04					1.15473	3.68442		1.32638	3.91637	5.92344
2.629	148.563	1.214	1948.04		145.198		418.439	1404.23					1.49949	1.4122		4.3567	1.26573	4.70153
2.63	138.839	1.214	1404.23		151.093		408.411	1189.23					1.24077	1.31597		4.76721	5.64687	4.45869
2.633	146.629	1.216	1189.23		153.584		386.594	669.821					1.54487	1.28484		1.35136	3.60027	5.36482
2.633	142.841	1.216	669.821		145.452		514.232	958.928					1.25837	1.37765		1.48483	2.86125	1.93655
2.636	141.356	1.216	958.928		143.403		230.588	852.216					1.19434	1.86559		1.44362	2.49084	3.30841
2.64	143.56	1.219	852.216		158.686		230.867	995.088					1.71592	1.3905		1.53246	5.58874	1.74894
2.648	142.227	1.22	995.088		140.708		301.164	883.786					1.17397	1.25927		1.40246	2.54913	4.60656
2.656	134.514	1.22	883.786		163.558		387.074	1048.36					1.50072	1.64443		2.18929	5.34856	2.4971
2.656	134.57	1.221	1048.36		338.8		393.851	1421.12					1.2125	1.28848		2.12663	2.46387	2.50956
2.661	149.678	1.222	1421.12		152.378		443.947	1202.7					1.2417	1.64391		2.6484	7.01032	2.6975
2.673	136.513	1.223	1202.7		280.956		356.468	757.012					1.84338	1.70637		2.15239	4.94127	1.93836
2.673	134.881	1.226	757.012		146.238		497.399	1460.24					1.31863	1.40928		3.63905	5.11187	1.24795
2.68	141.525	1.227	1460.24		146.238		400.611	772.005					1.43439	1.85306		2.1306	3.806	2.16945
2.68	152.389	1.227	772.005		142.786		262.133	878.045					1.14318	1.42659		2.07009	2.71173	4.59256
2.681	153.967	1.228	878.045		142.344		461.096	1214.52					2.34066	1.28942		1.73926	1.78696	3.22478
2.683	144.79	1.229	1214.52		144.602		195.906	1099.77					2.34975	1.51358		4.65747	2.10515	3.24852
2.685	140.715	1.23	1099.77		143.148		407.872	1204.88					1.1852	1.3543		1.42501	4.64113	2.08876
2.686	210.188	1.23	1204.88		134.06		348.993	973.155					1.41929	1.10568		2.44473	3.53081	1.7165
2.687	143.231	1.232	973.155		180.619		296.607	769.565					1.72643	1.56087		1.19834	1.64686	2.52278
2.689	143.575	1.235	769.565		149.439		327.633	1329.52					1.42292	1.42903		3.79663	1.88437	4.55741
2.69	365.039	1.235	1329.52		203.491		192.805	889.475					1.949	1.46541		3.08749	7.30569	6.57954
2.691	137.112	1.235	889.475		149.127		424.172	978.106					1.39621	1.45232		4.26036	1.69231	2.76248
2.693	153.847	1.236	978.106		135.669		375.731	1179.01					2.28188	1.55497		1.95655	2.09404	6.02529
2.695	355.876	1.236	1179.01		140.667		436.61	1512.22					1.26616	1.68272		1.94889	1.33242	5.77732
2.702	217.777	1.237	1512.22		135.116		546.303	1028.82					1.5612	1.70501		1.72277	3.39	1.27843
2.702	137.634	1.238	1028.82		139.364		513.806	919.123					1.52769	1.54068		5.55623	1.69268	1.62653
2.704	143.451	1.239	919.123		138.385		393.661	1066.36					1.2272	1.09311		2.24195	1.45158	7.82935
2.712	145.542	1.239	1066.36		137.647		411.806	658.469					1.31399	1.35064		4.41798	1.43854	1.81729
2.713	140.862	1.24	658.469		148.108		200.633	1072.6					1.17208	1.13277		5.03869	1.55646	3.79031
2.713	140.862	1.24	1072.6		148.108		278.534	946.779					1.22988	1.73038		1.50338	3.7515	2.47286
2.714	142.708	1.24	946.779		161.687		327.454	834.19					1.6518	1.59641		6.26258	7.73157	2.2327
2.719	140.689	1.241	834.19		154.702		547.894	823.213					1.57359	1.87492		1.16663	2.29766	2.03946
2.72	135.856	1.242	823.213		159.108		256.926	1739.57					1.29349	1.49466		1.7232	5.33389	5.13499
2.72	135.856	1.242	1739.57		146.721		509.049	783.318					1.70737	1.23445		1.72273	5.09632	2.04112
2.725	139.693	1.242	783.318		147.077		526.236	703.224					1.27869	1.52528		4.61315	4.29934	8.79793
2.725	149.348	1.243	703.224		143.168		226.447	1492.9					1.53071	1.19444		1.56934	4.25614	1.51456
2.728	147.532	1.244	1492.9		310.907		573.572	1070.79					1.28659	1.70988		1.97926	1.68716	2.08234
2.728	140.204	1.246	1070.79		249.329		349.225	1102.87					1.65016	1.63429		2.02208	2.37264	1.25094
2.731	260.995	1.246	1102.87		149.867		447.014	659.154					1.33312	1.31041		1.60561	6.85027	2.58534
2.745	147.129	1.246	659.154		145.983		347.641	765.206					1.27542	1.26382		1.71236	1.33709	1.21347
2.745	144.738	1.247	765.206		284.271		473.623	1044					1.4479	1.27994		4.78773	5.38351	2.63064
2.747	147.508	1.248	1044		165.079		410.925	897.347					1.3376	1.58743		1.35656	1.77597	7.52941
2.749	293.531	1.249	897.347		146.547		273.161	997.92					1.65727	2.27574		3.96261	1.47533	1.865
2.749	145.388	1.249	997.92		137.899		424.779	2224.57					1.82048	2.03605		1.05755	1.33285	2.74477
2.751	144.925	1.249	2224.57		135.576		475.925	826.162					1.17125	4.73238		2.19353	3.74828	4.61845
2.752	151.682	1.252	826.162		143.227		404.471	713.521					1.5737	1.47906		6.49501	4.76056	2.86299
2.757	345.31	1.252	713.521		147.429		171.387	499.827					1.2732	1.16155		1.05437	2.01174	3.22735
2.758	245.592	1.253	499.827		136.918		293.163	1543.31					1.12183	1.23639		1.40135	1.9213	2.74337
2.758	142.74	1.254	1543.31		159.109		336.212	968.773					1.13873	1.41076		2.83203	5.06443	3.58715
2.759	142.211	1.254	968.773		143.916		435.86	1025.54					2.17402	1.32429		1.25486	1.36534	3.36766
2.76	152.334	1.254	1025.54		166.065		410.884	1199.14					1.19125	1.18559		4.12556	1.08651	2.01992
2.762	145.705	1.254	1199.14		145.724		248.164	1083.06					1.27729	1.13463		1.52664	4.75238	3.04641
2.763	205.929	1.255	1083.06		150.687		317.685	1505.5					1.32017	1.22088		1.80352	3.83305	1.83996
2.767	143.586	1.255	1505.5		141.982		718.019	874.027					1.18609	1.25001		6.5825	2.73507	2.14703
2.767	453.347	1.255	874.027		146.638		368.67	694.537					1.58095	3.46497		5.5963	1.97627	1.38089
2.77	143.389	1.255	694.537		150.296		222.322	659.117					1.63231	1.45791		2.33881	2.90764	1.67033
2.771	140.832	1.256	659.117		140.468		470.551	512.278					1.29937	1.17725		1.30745	4.44697	2.5293
2.775	140.248	1.257	512.278		132.458		432.34	603.228					1.80546	1.34201		1.24281	1.1663	1.42761
2.777	363.129	1.257	603.228		378.276		445.264	1380.3					1.75674	1.21866		5.62735	3.86665	2.26268
2.778	144.299	1.257	1380.3		211.627		592.864	881.436					1.69082	1.97468		1.59178	1.35791	2.28856
2.78	143.009	1.259	881.436		137.369		160.76	1139.39					1.87171	1.20298		7.17771	4.39051	1.56701
2.783	134.008	1.259	1139.39		147.636		269.689	1086.26					1.51213	6.72658		1.26874	2.20322	2.18173
2.783	224.262	1.26	1086.26		149.326		284.846	638.625					1.4096	1.40703		5.82584	2.75354	1.86643
2.789	135.299	1.261	638.625		141.585		469.075	1006.37					1.95284	1.43816		1.23663	1.36036	2.6995
2.791	238.048	1.261	1006.37		151.495		294.307	745.235					1.37658	1.29077		5.86254	2.83953	1.88124
2.791	143.541	1.262	745.235		137.39		479.311	1998.67					1.27674	1.48571		3.5766	1.67984	1.97969
2.791	235.724	1.262	1998.67		183.779		411.281	1121.49					1.31769	1.16063		1.40153	1.34101	2.52584
2.792	150.186	1.263	1121.49		139.86		232.078	654.724					1.49095	3.26605		1.23388	4.84918	1.20978
2.792	150.696	1.265	654.724		167.887		285.449	1362.33					1.23053	1.61672		1.17779	5.48245	4.20657
2.792	149.845	1.268	1362.33		135.769		293.797	864.896					1.2676	1.25847		5.50888	2.83839	4.33155
2.794	134.908	1.268	864.896		160.532		345.279	1205.02					1.49942	1.30111		1.09552	1.6081	1.31024
2.796	211.909	1.268	1205.02		141.875		370.713	1343.31					1.7938	3.07335		2.37893	3.60255	1.3803
2.799	254.213	1.268	1343.31		151.327		187.822	1366.56					1.19016	1.61897		3.86784	4.85223	2.51173
2.803	141.684	1.269	1366.56		139.7		376.402	531.315					2.03169	1.23674		3.77698	2.08929	1.33694
2.806	143.162	1.27	531.315		143.71		126.196	766.202					1.18977	1.14936		3.1245	3.55568	1.33791
2.807	140.111	1.27	766.202		288.074		276.195	786.895					1.0968	1.30408		1.21222	1.60656	3.41141
2.808	145.859	1.272	786.895		143.873		244.964	1169.97					1.59195	1.73514		7.27257	1.47551	1.86777
2.81	133.475	1.272	1169.97		157.162		465.53	1705.69					1.10351	2.20042		1.76248	4.18988	2.47536
2.811	186.127	1.273	1705.69		149.735		350.832	1072.05					1.34695	1.48652		1.10235	4.58204	1.24894
2.811	138.645	1.273	1072.05		149.735		420.918	999.252					1.24873	1.54837		1.75881	1.32255	1.27818
2.812	151.351	1.274	999.252		139.568		430.935	691.239					1.45379	2.05074		1.37266	4.73513	1.10052
2.814	149.892	1.275	691.239		186.335		332.287	1515.33					1.73571	1.1374		5.15898	1.45356	4.10762
2.816	142.29	1.275	1515.33		173.603		229.211	856.145					1.69543	1.15442		1.66356	1.27439	3.99585
2.817	139.294	1.276	856.145		141.061		400.362	599.328					1.53463	3.25697		3.35936	5.55814	1.37809
2.817	138.883	1.276	599.328		161.129		211.417	756.555					1.66394	1.54525		4.4847	1.58401	2.49268
2.818	134.997	1.278	756.555		161.349		286.509	634.379					1.57924	2.27129		1.94008	2.33009	1.51272
2.821	174.498	1.278	634.379		170.547		272.471	893.038					1.5573	1.16675		3.89789	3.58466	3.77447
2.822	161.003	1.278	893.038		135.113		376.183	1409.38					1.78723	1.89642		1.84986	1.86912	1.60086
2.825	145.822	1.278	1409.38		152.527		393.066	1461.22					1.28148	1.29267		1.3193	1.74519	2.44705
2.831	137.821	1.278	1461.22		149.047		406.82	1155.63					1.77256	1.64519		2.59278	4.74553	3.30164
2.833	140.21	1.279	1155.63		145.308		319.19	536.301					1.31742	4.69705		2.04765	1.06139	3.26597
2.835	140.479	1.279	536.301		138.078		297.22	1547.49					1.20423	1.55528		2.6752	1.42014	1.21665
2.836	138.694	1.279	1547.49		178.746		316.882	1199.46					1.26226	6.11995		4.76715	1.1137	4.45358
2.836	138.694	1.28	1199.46		147.695		413.49	984.93					1.92823	1.48552		1.64703	7.78046	3.98908
2.836	141.516	1.28	984.93		138.301		475.481	937.451					2.38897	1.40114		1.48418	4.27662	2.87859
2.837	139.627	1.281	937.451		146.15		276.452	1297.19					1.26182	1.8538		3.77945	1.45516	2.61263
2.839	139.563	1.282	1297.19		442.613		595.452	1633.21					1.64908	1.30644		1.46167	4.18835	5.10053
2.84	269.946	1.282	1633.21		137.96		269.618	848.905					1.84093	1.62216		1.78622	1.65833	1.33121
2.841	436.743	1.282	848.905		141.503		343.969	953.936					1.17077	1.40226		2.13071	1.7422	1.74913
2.842	144.181	1.283	953.936		153.961		368.969	1005.97					1.3987	1.5202		1.51647	4.1427	3.19701
2.846	141.562	1.284	1005.97		137.208		230.006	996.458					1.77771	1.58405		1.3458	1.99006	1.61117
2.848	151.656	1.284	996.458		142.845		445.94	1002.41					1.20305	1.28757		2.67218	4.66943	4.63338
2.852	142.78	1.284	1002.41		143.975		459.754	1178.74					2.07108	1.1753		3.18738	2.22669	1.40235
2.853	145.116	1.285	1178.74		287.727		501.659	1053.63					1.23992	1.34488		5.84796	2.12674	1.4236
2.853	374.556	1.285	1053.63		137.894		406.816	1751.78					1.32902	1.23179		1.14621	2.38848	4.30984
2.854	146.243	1.285	1751.78		145.481		381.335	931.067					1.20905	1.336		3.6139	2.81105	2.45022
2.858	147.732	1.286	931.067		145.775		465.94	798.496					1.72251	1.17098		1.93535	6.56288	1.55096
2.862	153.129	1.286	798.496		141.271		153.482	1369.91					1.3013	1.95996		3.04092	5.9681	2.81534
2.864	345.291	1.287	1369.91		143.397		185.393	650.195					1.27407	5.40341		6.06934	2.90228	1.18402
2.865	150.265	1.287	650.195		153.114		227.358	902.594					1.32921	1.58284		1.82239	3.81276	4.94742
2.874	145.198	1.289	902.594		150.519		429.344	937.346					1.34737	2.53352		2.71461	3.38426	2.36098
2.877	151.093	1.289	937.346		148.354		336.945	836.126					1.14619	3.70462		4.86609	1.59077	5.00394
2.877	153.584	1.29	836.126		140.556		416.571	1016.89					1.4122	1.34522		3.91819	1.3701	1.56952
2.884	145.452	1.293	1016.89		177.402		301.971	1136.65					1.23155	1.94895		1.40835	1.74589	3.64048
2.885	143.403	1.293	1136.65		142.72		367.382	1061.44					1.75758	2.00861		1.85068	2.75969	2.31317
2.887	158.686	1.294	1061.44		314.73		479.015	1192.97					1.94757	1.06025		1.10061	1.42634	3.46868
2.896	140.708	1.294	1192.97		137.569		245.707	653.868					1.36578	1.65113		1.80152	1.36269	3.85635
2.898	163.558	1.295	653.868		138.829		427.267	1403.46					1.24985	1.10879		1.38619	5.38167	2.62629
2.898	338.8	1.296	1403.46		145.487		473.399	1787.8					1.84177	1.63178		1.41961	3.89187	1.70493
2.898	152.378	1.298	1787.8		204.259		434.226	737.604					1.56151	1.53661		1.80796	2.36902	1.44451
2.899	280.956	1.299	737.604		142.51		350.837	587.516					1.57029	1.58261		1.59162	3.98517	1.77735
2.901	146.238	1.3	587.516		237.443		131.944	1140.1					1.17531	3.22371		3.35572	2.84592	1.32889
2.901	146.238	1.3	1140.1		198.484		279.493	516.409					1.77667	1.43396		4.95201	1.2773	1.81431
2.903	142.786	1.301	516.409		148.062		280.245	507.615					1.46885	1.26947		4.64611	4.93633	3.27182
2.904	142.344	1.302	507.615		151.343		457.485	1043.83					1.27513	1.15209		2.16596	1.43423	5.04222
2.904	144.602	1.302	1043.83		151.343		339.637	1027.27					1.71645	2.18919		1.677	3.14584	1.40981
2.91	143.148	1.302	1027.27		133.457		294.151	1269.26					1.64912	1.94215		1.40307	6.29407	2.93292
2.91	134.06	1.302	1269.26		148.977		327.563	1006.17					1.37605	1.10948		4.23256	5.38359	5.48367
2.911	180.619	1.303	1006.17		144.684		536.112	1276.52					1.38641	1.193		4.25711	8.44498	3.57647
2.921	149.439	1.303	1276.52		142.764		335.491	664.979					1.21423	1.40437		3.08012	2.32728	9.66183
2.926	203.491	1.303	664.979		144.673		295.035	969.856					1.46546	1.2589		1.15656	1.07062	5.09177
2.929	149.127	1.304	969.856		356.334		525.279	795.081					1.66467	1.45254		7.3099	1.45196	1.88492
2.931	135.669	1.304	795.081		257.988		521.333	1438.26					1.92124	2.13999		1.6252	1.12062	2.87208
2.932	140.667	1.306	1438.26		313.146		280.19	1080.29					1.15866	1.31414		2.38878	2.40198	1.51027
2.934	135.116	1.306	1080.29		152.075		448.83	1104.36					1.48056	1.31464		3.65841	1.10717	2.48094
2.937	139.364	1.306	1104.36		131.47		271.654	1349.73					1.4096	1.46127		6.10145	1.20991	3.46643
2.937	138.385	1.308	1349.73		292.727		430.271	848.596					1.14795	1.98365		1.74575	3.10037	5.38705
2.939	137.647	1.31	848.596		139.896		426.548	758.295					1.23208	1.65853		3.31446	2.5281	3.22183
2.943	148.108	1.31	758.295		139.715		383.814	1168.81					1.1764	1.14234		1.95768	1.77564	1.84097
2.943	148.108	1.311	1168.81		229.438		418.074	1455.06					1.42167	1.41447		4.66017	2.6126	3.42571
2.946	161.687	1.311	1455.06		148.515		421.038	1438.35					1.53759	1.88566		4.63557	5.78673	3.71434
2.947	154.702	1.312	1438.35		146.684		431.813	944.049					1.55934	1.68379		1.19145	3.82876	1.73826
2.951	159.108	1.312	944.049		153.466		578.347	895.104					1.83609	1.67707		1.37085	1.23699	3.63791
2.956	146.721	1.312	895.104		144.159		464.992	873.814					1.68864	1.66101		4.62418	2.21688	1.38968
2.959	147.077	1.313	873.814		151.513		504.793	981.743					1.27618	1.32958		2.36134	5.57047	1.68648
2.96	143.168	1.313	981.743		148.096		309.964	1243.03					2.48644	1.4086		1.23891	2.57103	1.2818
2.96	310.907	1.313	1243.03		499.852		253	1217.79					1.39561	1.34778		1.54756	1.23762	1.91203
2.962	249.329	1.314	1217.79		157.457		309.99	1013.65					1.14979	1.34767		1.66386	1.4891	1.89792
2.962	149.867	1.314	1013.65		197.986		678.34	1145.26					1.79395	1.1423		1.84857	1.17383	2.84104
2.971	145.983	1.315	1145.26		158.918		420.378	900.653					1.11162	1.24736		1.00975	2.6729	2.55086
2.975	284.271	1.315	900.653		147.691		428.524	1321.05					1.62094	1.3542		1.62478	1.3856	1.56407
2.976	165.079	1.316	1321.05		147.479		433.302	1042.24					1.10404	1.13779		2.88111	3.511	1.50922
2.979	146.547	1.317	1042.24		139.339		448.435	1125.73					1.18219	1.24048		2.53532	1.34274	2.60374
2.981	137.899	1.317	1125.73		145.003		271.506	353.053					1.49925	1.27401		1.19962	1.2369	4.03843
2.982	135.576	1.317	353.053		142.448		331.563	1652.9					1.17397	1.34665		1.44135	4.29171	1.75973
2.982	143.227	1.317	1652.9		139.928		312.022	1012.53					1.9461	1.44287		1.30869	4.82481	1.46503
2.982	147.429	1.317	1012.53		196.284		144.537	1067.49					7.95797	1.72223		6.35548	3.56455	3.85941
2.984	136.918	1.318	1067.49		137.72		428.687	654.502					1.16071	1.66833		2.62986	2.15959	4.17837
2.986	159.109	1.318	654.502		229.677		359.397	1274.95					1.15611	1.35409		2.33247	3.67108	1.85187
2.987	143.916	1.318	1274.95		136.721		382.33	596.203					1.53774	1.36417		6.06309	1.50368	3.0305
2.991	166.065	1.319	596.203		150.078		387.077	1028.8					1.13958	1.9236		4.09071	1.08013	4.00312
2.991	145.724	1.319	1028.8		142.751		468.247	692.907					1.61346	1.1273		3.20174	3.23313	2.18492
2.994	150.687	1.319	692.907		153.005		375.548	1009.36					1.29217	1.11533		1.43299	2.68679	2.4621
2.994	141.982	1.32	1009.36		142.27		535.197	1212.3					1.31466	1.15502		4.07885	1.57782	4.34729
2.996	146.638	1.32	1212.3		137.54		342.55	1035.81					1.13324	1.25626		1.76423	1.27126	2.7417
3.006	150.296	1.321	1035.81		149.681		657.094	1060.89					1.43918	1.63886		1.21772	2.37779	4.55528
3.008	140.468	1.322	1060.89		143.58		298.942	1426.02					1.39084	1.39835		1.43587	2.46442	2.93725
3.011	132.458	1.322	1426.02		138.261		188.137	648.949					2.28443	1.45179		1.16894	2.15919	2.9978
3.012	378.276	1.322	648.949		257.266		382.624	1001.46					1.2652	1.24076		2.3603	4.41426	1.69474
3.017	211.627	1.323	1001.46		138.209		220.511	996.628					1.32558	1.09681		1.66413	2.62267	2.34168
3.017	137.369	1.323	996.628		352.972		317.704	422.166					1.38868	1.53375		1.54591	3.25853	1.98753
3.021	147.636	1.323	422.166		143.365		499.166	907.805					1.45521	1.74479		1.88982	2.59005	6.51033
3.025	149.326	1.323	907.805		135.343		357.074	1574.19					1.36897	1.57797		3.12835	1.49951	2.75722
3.028	141.585	1.324	1574.19		143.364		345.443	1559.08					1.33166	1.42504		1.28685	2.60219	5.25159
3.03	151.495	1.324	1559.08		143.663		376.214	1314.92					2.14914	1.18117		6.08141	1.57397	1.73611
3.03	137.39	1.326	1314.92		137.347		352.197	1231.41					1.30729	1.20763		2.24195	1.15555	5.31975
3.033	183.779	1.326	1231.41		147.968		440.201	1311.09					1.21923	1.15408		2.1036	1.93464	2.4561
3.033	139.86	1.328	1311.09		147.968		409.8	1432.86					1.14766	1.68865		6.06895	2.03946	1.60211
3.033	167.887	1.328	1432.86		144.684		344.019	1160.08					1.20353	1.24503		1.15477	5.00212	3.89134
3.036	135.769	1.329	1160.08		138.051		216.113	947.65					2.09925	1.1774		1.23918	5.26934	2.83208
3.039	160.532	1.332	947.65		357.372		496.114	912.726					1.90802	1.83794		3.46817	1.7526	4.49389
3.04	141.875	1.332	912.726		146.207		375.422	893.825					1.19867	1.11126		1.22617	3.59093	2.00505
3.04	151.327	1.332	893.825		143.682		394.328	410.433					1.28214	1.16391		1.38143	4.00609	3.34091
3.041	139.7	1.332	410.433		136.499		493.588	889.765					1.70672	1.19292		1.26112	2.05108	1.22836
3.041	143.71	1.333	889.765		149.251		538.183	854.189					1.2044	1.3172		1.1288	2.07274	3.84461
3.045	288.074	1.334	854.189		134.867		290.793	1031.66					1.33452	1.57566		7.59353	1.48408	3.76658
3.045	143.873	1.334	1031.66		139.693		281.185	993.508					1.12759	1.38205		3.09257	1.89445	1.24786
3.048	157.162	1.337	993.508		142.846		388.131	806.738					1.36352	1.39138		1.63143	4.54291	2.65854
3.05	149.735	1.337	806.738		145.33		353.089	1174.9					1.80025	4.87		3.4233	2.05587	2.2774
3.05	149.735	1.338	1174.9		163.778		230.911	478.869					1.15392	1.90987		3.18492	4.43351	3.80217
3.051	139.568	1.339	478.869		164.245		362.007	999.679					1.23188	5.12377		2.13022	2.12106	3.25534
3.052	186.335	1.339	999.679		154.15		353.166	1201.87					1.45042	1.3652		6.76831	1.2701	1.85329
3.052	173.603	1.34	1201.87		143.501		327.555	985.168					1.91612	1.62029		2.02666	1.63921	1.90629
3.059	141.061	1.34	985.168		140.126		382.33	756.943					1.36842	1.21721		1.26411	1.66869	2.26978
3.062	161.129	1.342	756.943		140.905		233.117	1888.03					1.6241	1.17965		1.78838	2.82556	3.59108
3.062	161.349	1.343	1888.03		134.561		312.008	758.418					1.64989	1.2555		5.52113	5.91909	4.76252
3.064	170.547	1.343	758.418		143.325		270.296	982.6					1.34808	1.23154		4.38235	1.24416	5.02661
3.064	135.113	1.343	982.6		150.064		361.303	1442.89					1.87329	1.2791		5.49517	1.65335	1.01864
3.069	152.527	1.344	1442.89		163.077		289.849	844.179					1.45165	1.31575		1.65796	3.4551	1.70612
3.072	149.047	1.345	844.179		267.342		395.212	1596.49					1.07507	1.07309		1.82688	6.82032	1.64509
3.072	145.308	1.346	1596.49		189.535		378.788	1124.1					1.48315	1.96768		6.52329	2.44083	1.88654
3.073	138.078	1.347	1124.1		146.313		261.678	1141.84					1.92167	1.22547		2.10688	2.01589	3.2935
3.073	178.746	1.347	1141.84		243.822		261.455	754.9					1.18678	1.49866		1.48239	1.29226	3.13523
3.076	147.695	1.348	754.9		142.261		284.398	1547.04					2.03225	1.42623		2.40621	7.60629	2.32576
3.081	138.301	1.349	1547.04		192.389		374.322	849.086					1.59073	1.10498		1.48745	3.5051	3.31028
3.081	146.15	1.35	849.086		154.165		492.413	911.825					1.55322	1.28314		1.48343	1.13186	1.69036
3.081	442.613	1.35	911.825		136.971		393.832	835.499					1.323	1.35811		7.26606	1.11699	1.90343
3.081	137.96	1.351	835.499		157.329		298.305	698.145					1.5777	1.37787		1.47854	1.43757	4.26782
3.082	141.503	1.352	698.145		157.329		338.486	456.921					1.46185	1.1537		2.04687	4.8248	2.98505
3.082	153.961	1.352	456.921		154.365		430.531	1427.18					1.51149	1.09477		1.23139	3.56539	2.63959
3.085	137.208	1.352	1427.18		376.476		321.559	846.628					1.37272	1.30724		1.30497	1.31148	4.42071
3.088	142.845	1.354	846.628		152.394		375.119	1115.82					1.19665	1.07627		2.1969	1.68753	3.88075
3.088	143.975	1.354	1115.82		277.641		355.245	942.119					1.24491	1.46396		3.06874	2.66122	2.05214
3.091	287.727	1.355	942.119		150.045		278.488	1605.54					2.00376	1.22202		1.8676	4.90263	5.00679
3.091	137.894	1.355	1605.54		138.305		535.887	895.639					1.66958	3.40689		4.31551	8.35971	1.40015
3.093	145.481	1.357	895.639		139.788		243.06	685.255					1.4604	1.53781		1.24047	3.83062	2.26824
3.094	145.775	1.358	685.255		137.125		496.82	737.49					1.48373	5.46622		3.03196	1.32902	6.81698
3.098	141.271	1.361	737.49		139.495		490.458	911.081					2.03569	1.06967		3.81215	4.41644	1.70255
3.101	143.397	1.364	911.081		138.42		303.143	621.25					2.09769	1.18196		1.16373	1.80796	2.69511
3.101	153.114	1.366	621.25		150.938		302.45	627.69					1.43819	1.61525		2.51671	1.15697	2.99539
3.101	150.519	1.366	627.69		139.784		141.57	1168.34					1.07259	1.13427		2.40283	3.28465	1.35664
3.103	148.354	1.368	1168.34		142.832		277.423	1380.63					1.20523	1.81073		1.77015	3.95792	1.70045
3.105	140.556	1.369	1380.63		142.582		197.032	827.212					1.34868	1.41514		1.72086	2.73349	3.14196
3.109	177.402	1.369	827.212		172.971		243.216	1180.49					1.20939	1.90456		1.79164	3.26961	1.95441
3.11	142.72	1.369	1180.49		140.528		328.187	629.447					1.36449	1.13806		1.16618	1.995	6.20976
3.112	314.73	1.37	629.447		141.235		443.381	1180.57					1.17156	1.10503		2.21679	2.45908	2.07127
3.114	137.569	1.37	1180.57		149.475		241.241	1250.56					1.77441	2.19716		1.2586	1.2326	2.81746
3.115	138.829	1.371	1250.56		134.219		329.566	695.779					1.60749	1.34991		2.37855	3.39647	3.20133
3.115	145.487	1.372	695.779		170.18		204.705	722.459					1.78303	1.85194		3.61912	4.71841	1.80729
3.116	204.259	1.373	722.459		141.77		190.938	1525.9					1.12618	2.36518		1.66764	1.72151	1.52678
3.117	142.51	1.373	1525.9		138.54		481.067	1159.38					1.61181	1.35321		2.81126	1.65536	3.03613
3.117	237.443	1.373	1159.38		130.724		493.368	800.54					1.7687	1.12739		2.41809	2.20416	1.52947
3.119	198.484	1.374	800.54		150.343		160.508	855.641					1.25192	1.47077		1.61989	1.77977	1.60446
3.124	148.062	1.375	855.641		147.296		544.484	1170.99					1.18827	1.26887		1.60594	7.26902	1.52147
3.125	151.343	1.377	1170.99		214.547		326.2	909.474					1.34375	1.24871		2.20048	2.63716	1.38416
3.125	151.343	1.378	909.474		143.943		312.407	855.847					1.81113	1.21455		1.98256	4.31215	1.43292
3.127	133.457	1.379	855.847		287.869		396.621	1282.39					1.12672	1.38154		1.59571	2.43984	1.33717
3.128	148.977	1.379	1282.39		134.513		388.712	838.283					1.36167	1.31916		1.54141	1.46185	6.79684
3.13	144.684	1.38	838.283		139.599		337.995	828.429					1.71791	1.6591		1.33143	1.53307	6.60787
3.131	142.764	1.381	828.429		146.575		207.083	721.24					1.56432	1.23184		2.19839	1.74141	4.45252
3.132	144.673	1.381	721.24		141.995		427.175	1260.54					1.5975	1.28363		2.59801	2.28097	1.17048
3.133	356.334	1.382	1260.54		160.89		176.47	972.865					1.31029	1.12731		4.52245	2.71858	3.26655
3.138	257.988	1.382	972.865		148.871		432.076	1117.09					1.64372	1.45615		2.2984	6.55264	1.3219
3.14	313.146	1.382	1117.09		136.373		331.055	1737.45					1.50282	1.38972		5.39181	3.40149	4.0459
3.142	152.075	1.382	1737.45		138.458		252.795	1028.8					1.35091	1.76114		1.5655	2.82641	3.0404
3.142	131.47	1.382	1028.8		132.277		145.262	721.395					2.26553	1.15895		1.93989	4.4241	2.24671
3.143	292.727	1.384	721.395		142.738		375.579	857.013					1.6596	1.49012		2.11598	2.87202	2.17949
3.144	139.896	1.384	857.013		230.046		187.798	799.085					7.77151	1.35227		2.55147	2.01101	1.34864
3.146	139.715	1.385	799.085		133.236		338.792	743.371					1.26047	1.09895		1.61163	1.79552	5.40054
3.146	229.438	1.385	743.371		146.791		494.038	914.63					1.33149	1.57467		1.48966	3.76988	3.80782
3.149	148.515	1.385	914.63		142.479		246.504	742.79					2.01193	1.61286		1.10065	1.79041	1.74971
3.149	146.684	1.386	742.79		146.052		288.842	835.916					1.4089	1.4067		2.70089	2.07798	1.34319
3.152	153.466	1.387	835.916		143.892		302.862	1221.35					1.20096	1.35624		3.31476	3.58414	1.91574
3.155	144.159	1.388	1221.35		149.225		366.394	961.016					1.81117	1.65469		2.1556	2.00849	1.19985
3.155	151.513	1.388	961.016		139.544		430.623	1445.37					1.25209	1.30314		3.86496	1.18695	2.54381
3.157	148.096	1.39	1445.37		148.67		374.535	864.575					1.45129	1.30779		4.28181	1.5173	4.86262
3.157	499.852	1.39	864.575		135.052		393.321	762.676					1.42206	2.0577		1.96869	1.70443	3.27578
3.157	157.457	1.39	762.676		137.411		189.577	877.615					1.77744	1.1697		2.72629	6.20901	2.39548
3.16	197.986	1.391	877.615		230.107		274.802	819.812					1.21705	1.27223		4.21199	1.597	3.1285
3.161	158.918	1.391	819.812		164.019		334.919	1674.51					1.20947	1.5078		4.7144	4.39771	2.49149
3.161	147.691	1.391	1674.51		192.189		428.192	691.127					1.53148	2.08897		2.98786	1.96706	4.11869
3.165	147.479	1.391	691.127		175.157		536.55	1309.34					1.63863	1.37283		2.73697	2.88669	1.67019
3.166	139.339	1.392	1309.34		137.254		461.036	1108.76					2.12311	1.39611		3.6793	2.68868	3.39542
3.167	145.003	1.393	1108.76		142.68		635.496	641.502					1.18832	1.17879		1.51231	3.12335	1.32574
3.168	142.448	1.393	641.502		150.594		300.298	1541.64					1.5765	1.08196		4.64814	2.72265	7.74193
3.173	139.928	1.394	1541.64		131.934		233.089	1134.24					1.27257	1.69772		3.68084	3.22863	1.76721
3.173	196.284	1.397	1134.24		266.126		337.713	2105.18					1.33201	1.11287		3.44537	4.75665	1.94644
3.175	137.72	1.397	2105.18		140.06		390.897	369.419					1.66049	1.26228		3.44	3.8286	4.33616
3.177	229.677	1.399	369.419		151.2		230.753	1170.76					1.10105	1.60277		1.1833	4.7543	4.38642
3.181	136.721	1.399	1170.76		141.113		170.285	1236.19					1.33478	2.03208		3.62239	1.30609	1.65246
3.181	150.078	1.399	1236.19		149.882		254.415	746.277					1.14254	1.66538		1.16244	3.31729	1.19589
3.182	142.751	1.401	746.277		138.935		369.172	943.692					1.86014	1.18653		4.45238	1.46774	1.50408
3.183	153.005	1.402	943.692		144.703		327.091	1205.77					1.85308	1.30972		2.93638	3.55327	1.66212
3.189	142.27	1.402	1205.77		194.968		144.669	640.962					1.3496	1.14581		1.66276	1.70803	1.98658
3.189	137.54	1.403	640.962		141.511		252.843	1113.54					1.93808	1.2152		3.95816	1.21497	1.71926
3.192	149.681	1.404	1113.54		157.673		236.612	1077.61					1.17974	1.5029		2.10927	8.23442	5.46048
3.193	143.58	1.404	1077.61		146.419		446.263	804.784					1.65484	1.32209		1.48485	4.27507	3.28196
3.194	138.261	1.405	804.784		154.788		433.072	2199.41					1.56545	1.17097		1.81915	6.54334	1.81201
3.195	257.266	1.405	2199.41		154.788		484.634	974.692					1.27127	1.18177		1.82313	1.59771	4.07912
3.195	138.209	1.405	974.692		135.19		185.076	1141.91					1.31842	1.92246		1.66963	2.86009	3.12978
3.204	352.972	1.407	1141.91		133.608		594.422	663.095					2.05488	1.13906		1.34694	1.90004	1.74817
3.207	143.365	1.408	663.095		276.325		197.526	795.305					1.14205	1.24871		1.79103	1.31692	1.0863
3.208	135.343	1.409	795.305		140.213		453.188	411.571					1.11587	1.23514		1.23794	6.10984	5.10761
3.208	143.364	1.41	411.571		147.591		320.95	768.43					1.18291	1.7426		2.84748	4.87728	1.40845
3.209	143.663	1.41	768.43		151.196		249.518	838.452					1.22783	1.73896		1.30436	1.44792	4.37656
3.212	137.347	1.41	838.452		140.113		406.61	1033.4					1.25674	1.15392		2.33043	9.16548	1.86322
3.215	147.968	1.41	1033.4		273.748		410.097	565.757					1.30606	1.69203		2.18586	1.35076	2.01736
3.215	147.968	1.411	565.757		147.258		200.322	587.935					1.2415	1.29119		1.10372	3.75256	4.10779
3.218	144.684	1.411	587.935		211.337		419.003	805.582					1.83364	1.36265		5.58918	1.95933	1.9679
3.218	138.051	1.411	805.582		136.283		400.545	1259.54					1.48816	2.05242		3.02252	1.123	5.95624
3.22	357.372	1.412	1259.54		144.569		155.076	1823.52					1.32339	1.12608		1.82705	1.67106	2.81253
3.221	146.207	1.412	1823.52		416.668		283.897	434.641					1.17774	1.49295		4.28553	2.81438	5.45225
3.224	143.682	1.414	434.641		144.293		154.53	554.643					1.41071	1.25601		2.55144	1.32939	2.39437
3.224	136.499	1.414	554.643		350.765		187.827	1300.51					1.29746	2.90558		1.22424	4.12655	2.3195
3.226	149.251	1.415	1300.51		146.035		369.312	1098.84					1.32082	1.46385		1.82287	3.38318	2.14449
3.227	134.867	1.415	1098.84		136.298		363.966	650.618					1.08058	1.64514		3.64038	1.38207	2.31328
3.228	139.693	1.416	650.618		152.501		363.851	697.177					1.30914	1.69237		1.12515	4.80577	1.99754
3.228	142.846	1.416	697.177		317.073		369.745	1221.91					1.3788	1.54132		2.67697	1.27557	1.58844
3.232	145.33	1.416	1221.91		156.389		341.85	545.042					1.30702	1.40854		3.94639	3.77712	2.54207
3.236	163.778	1.416	545.042		216.218		326.839	905.842					1.45708	1.33301		1.33744	4.88898	2.07374
3.241	164.245	1.417	905.842		144.49		408.594	700.755					1.87786	1.30705		2.28863	4.18536	1.69488
3.244	154.15	1.418	700.755		145.928		404.334	1009.21					1.22157	1.42343		2.4411	5.92008	1.81211
3.246	143.501	1.418	1009.21		135.458		363.337	1055.86					1.39294	1.9098		1.86761	2.40098	4.31271
3.248	140.126	1.419	1055.86		193.45		357.128	822.041					1.59995	1.83773		1.78388	1.48149	4.01118
3.248	140.905	1.419	822.041		137.262		286.185	1230.97					1.51136	1.28824		1.48138	1.22604	6.71519
3.248	134.561	1.42	1230.97		142.953		362.046	784.664					1.19051	1.24689		2.31444	4.5618	1.71109
3.249	143.325	1.42	784.664		140.769		179.865	1265.39					1.41046	1.58008		1.01141	4.83648	2.86418
3.249	150.064	1.425	1265.39		138.431		288.406	760.039					1.52525	1.57671		2.33415	5.48647	2.72915
3.252	163.077	1.425	760.039		141.786		148.787	1250.15					1.48618	1.19584		1.84824	5.93234	2.53697
3.256	267.342	1.426	1250.15		145.26		175.977	1419.29					1.23516	1.46312		3.72167	4.5706	2.51407
3.256	189.535	1.427	1419.29		134.198		301.986	549.217					1.45672	1.30036		2.15654	2.96329	3.8547
3.257	146.313	1.428	549.217		143.973		215.315	1136.65					1.33924	1.219		1.69766	6.03215	1.75725
3.258	243.822	1.428	1136.65		137.842		360.557	978.773					1.53399	1.35164		2.24062	1.09331	4.93071
3.259	142.261	1.43	978.773		151.591		429.372	1007.01					1.98083	2.02655		1.72881	2.42315	2.85426
3.262	192.389	1.431	1007.01		141.673		344.668	925.526					1.70779	1.26372		1.31545	2.79978	5.07167
3.264	154.165	1.431	925.526		322.956		342.728	1201.79					1.26543	1.40291		2.6039	1.47788	9.55967
3.266	136.971	1.432	1201.79		256.255		479.941	493.971					1.17014	1.5546		2.78682	3.65118	2.3266
3.269	157.329	1.432	493.971		159.499		235.008	901.231					1.78613	1.79107		2.97668	4.10552	1.1616
3.269	157.329	1.435	901.231		135.811		382.844	965.332					1.13472	1.69397		1.19044	2.17958	1.75524
3.27	154.365	1.436	965.332		145.673		427.639	1035.81					1.23612	1.21626		5.23799	1.4107	1.72015
3.271	376.476	1.438	1035.81		154.209		199.756	731.044					1.16555	1.25568		1.73716	5.0793	2.5153
3.272	152.394	1.44	731.044		138.669		281.719	907.852					1.12158	1.32958		1.42278	1.57631	1.10131
3.272	277.641	1.442	907.852		140.958		286.493	1107.03					1.14399	1.4961		3.35073	2.86466	6.02768
3.276	150.045	1.443	1107.03		141.523		136.054	937.223					1.20549	1.53839		1.20276	1.08678	3.17655
3.278	138.305	1.444	937.223		133.788		320.788	1009.3					1.78253	1.70769		1.51308	5.86268	1.64879
3.278	139.788	1.444	1009.3		142.836		329.527	853.163					1.32576	1.63653		1.03363	2.71848	1.9513
3.28	137.125	1.445	853.163		139.89		343.165	1100.71					1.34505	1.79445		1.97102	2.94675	1.58641
3.282	139.495	1.447	1100.71		218.848		298.735	940.828					1.19236	1.21333		1.51938	2.39725	2.41803
3.282	138.42	1.449	940.828		142.081		240.997	316.209					1.20974	1.17742		2.36447	1.14892	4.78153
3.283	150.938	1.449	316.209		386.497		326.477	1203.8					1.503	1.19714		1.14817	1.3089	1.79377
3.288	139.784	1.45	1203.8		149.696		243.737	986.614					1.8808	1.16569		1.82387	3.62924	3.13401
3.291	142.832	1.45	986.614		142.961		313.2	645.912					1.67499	1.50779		2.97867	1.87261	1.87608
3.291	142.582	1.45	645.912		137.998		173.492	769.806					1.4784	1.32946		2.57869	3.58112	3.17279
3.293	172.971	1.452	769.806		138.038		166.888	952.584					1.5316	1.4449		1.56057	2.36528	8.09828
3.299	140.528	1.453	952.584		143.308		380.006	803.057					1.57463	1.25787		3.72302	1.39987	1.91509
3.306	141.235	1.454	803.057		145.755		248.674	1291.81					1.10241	3.23959		1.5371	5.98763	1.32523
3.308	149.475	1.454	1291.81		146.539		346.285	786.32					1.23685	1.39578		5.46235	1.1129	2.50119
3.31	134.219	1.455	786.32		236.206		382.793	428.182					1.13343	1.39847		5.10157	2.33329	6.77646
3.31	170.18	1.456	428.182		141.795		357.894	874.725					1.41531	1.14332		1.70326	5.16277	1.31754
3.313	141.77	1.46	874.725		144.046		400.728	817.147					1.15857	1.45717		1.89678	2.03352	2.78756
3.314	138.54	1.46	817.147		255.88		163.828	1227.21					1.19471	1.34407		3.71118	4.09107	1.81331
3.314	130.724	1.46	1227.21		137.577		449.002	1632.26					1.91082	1.64196		8.08509	1.85411	2.31334
3.315	150.343	1.461	1632.26		142.286		328.692	1133.52					1.40832	1.23096		2.77884	1.62078	1.81973
3.323	147.296	1.463	1133.52		146.252		312.889	1462.92					1.47473	1.10749		1.87379	1.33815	1.81163
3.324	214.547	1.463	1462.92		141.378		383.01	603.894					2.23791	2.1527		1.3796	1.19	2.5031
3.325	143.943	1.464	603.894		226.076		184.953	908.417					1.63883	1.43055		2.68592	1.14045	4.53694
3.326	287.869	1.464	908.417		139.443		286.364	1084.48					1.59963	1.16849		1.80106	1.51064	1.19774
3.327	134.513	1.464	1084.48		155.667		309.968	1574.99					1.66205	1.60079		1.99968	1.24165	1.32913
3.329	139.599	1.464	1574.99		141.571		453.406	702.525					1.09765	1.40487		2.9829	1.51055	1.60605
3.329	146.575	1.469	702.525		144.437		331.459	1144.69					1.42269	1.8849		1.29496	1.93633	1.83898
3.33	141.995	1.469	1144.69		145.103		315.228	1135.38					1.69992	1.14202		2.46729	1.21022	3.52178
3.332	160.89	1.47	1135.38		162.765		236.071	678.007					1.89326	1.2642		7.07812	4.70978	2.08064
3.334	148.871	1.47	678.007		162.765		328.217	939.669					1.27694	1.308		1.37688	1.44487	1.89011
3.334	136.373	1.47	939.669		162.399		638.992	766.668					1.38517	1.33772		3.71356	5.20481	1.79007
3.335	138.458	1.471	766.668		138.682		432.05	1038.6					1.48535	1.33196		2.09699	4.10028	1.88037
3.342	132.277	1.473	1038.6		134.456		449.651	1422.78					1.70728	1.35247		2.49674	2.41812	3.3553
3.343	142.738	1.473	1422.78		133.34		318.757	1062.67					1.35846	1.39776		1.95926	1.03137	4.61525
3.345	230.046	1.475	1062.67		149.426		231.845	975.053					1.44307	1.37461		1.77351	1.78082	2.87885
3.349	133.236	1.475	975.053		160.603		174.399	823.511					1.20051	1.17133		1.24282	3.69433	1.90867
3.35	146.791	1.476	823.511		153.808		302.965	1550.52					1.41724	1.13501		2.56206	3.3229	2.15742
3.352	142.479	1.476	1550.52		174.613		365.176	820.033					1.77831	1.51622		2.57246	1.08346	2.03031
3.353	146.052	1.476	820.033		215.405		313.187	1122.95					1.13108	1.41006		3.30809	6.95826	1.26951
3.354	143.892	1.479	1122.95		153.104		192.151	554.273					1.18815	1.73543		3.48478	2.69108	1.3568
3.356	149.225	1.48	554.273		149.27		418.318	1170.88					1.25348	1.21998		2.48213	4.20671	2.18283
3.358	139.544	1.48	1170.88		144.019		248.42	1028.04					1.51381	1.4123		1.93492	1.54946	1.37937
3.362	148.67	1.48	1028.04		150.073		368.882	436.079					1.50642	1.3567		4.32759	2.04718	1.46675
3.362	135.052	1.481	436.079		139.003		387.344	560.027					1.46267	1.19621		1.89597	1.96696	2.17736
3.366	137.411	1.481	560.027		139.772		270.518	1231.38					1.81331	2.21775		3.5326	1.39292	3.39018
3.369	230.107	1.481	1231.38		139.346		180.728	954.899					1.58727	1.96686		1.52234	1.46904	1.72156
3.37	164.019	1.483	954.899		146.174		441.625	1063.56					1.74824	1.53026		2.1321	1.07994	3.31448
3.371	192.189	1.484	1063.56		140.032		243.597	881.539					1.24432	1.58723		1.88699	1.94868	1.24342
3.376	175.157	1.485	881.539		148.85		366.973	1234.78					1.37545	1.44741		1.37003	7.02886	1.83759
3.377	137.254	1.485	1234.78		149.356		154.132	1140.07					1.58814	4.15168		2.04808	2.48909	5.15641
3.378	142.68	1.485	1140.07		137.304		336.915	1045.17					1.31872	1.28444		2.06143	2.43283	4.43282
3.384	150.594	1.488	1045.17		226.524		366.116	784.358					1.16576	1.5742		1.94352	3.47068	3.0919
3.387	131.934	1.489	784.358		142.197		166.209	839.202					4.85668	1.42441		1.67125	4.98169	1.33138
3.39	266.126	1.489	839.202		136.707		594.356	981.469					1.26435	1.14452		1.84044	3.13566	3.68493
3.39	140.06	1.489	981.469		286.47		380.477	1588.23					1.1969	1.42745		4.24088	4.62243	1.6116
3.391	151.2	1.49	1588.23		152.282		429.958	1016.98					1.96916	1.31654		2.12939	5.4721	1.81808
3.391	141.113	1.49	1016.98		139.279		439.822	1053.1					1.79996	1.6768		5.14836	4.99626	4.17124
3.392	149.882	1.491	1053.1		149.391		225.11	1023.7					1.36681	1.65293		1.73528	2.41748	1.53742
3.396	138.935	1.492	1023.7		137.657		295.332	789.533					1.7257	1.37722		1.76362	1.47011	4.21789
3.403	144.703	1.495	789.533		146.763		313.659	848.789					1.40994	1.35086		2.15541	4.23436	2.27049
3.406	194.968	1.496	848.789		138.106		201.529	985.095					1.2118	1.29175		3.39884	1.40623	1.82648
3.407	141.511	1.496	985.095		146.491		513.829	1298.26					1.55122	1.32049		2.12878	1.68598	1.27882
3.408	157.673	1.496	1298.26		143.385		371.925	543.532					1.44791	1.23255		1.96251	5.32645	1.79899
3.409	146.419	1.497	543.532		138.975		384.767	970.29					1.79295	1.54066		1.62115	3.52007	1.61633
3.411	154.788	1.497	970.29		144.028		403.859	1956.68					1.23065	1.76253		1.36	1.34923	7.32253
3.411	154.788	1.497	1956.68		145.8		343.736	827.281					1.80671	1.20527		1.67842	1.3304	3.52357
3.419	135.19	1.498	827.281		222.943		233.53	1171.06					2.0039	1.3159		1.23994	1.55731	2.18371
3.421	133.608	1.499	1171.06		136.727		192.906	657.865					1.16027	1.18992		1.50184	1.2444	4.51418
3.425	276.325	1.5	657.865		163.305		331.378	582.446					3.62296	1.35225		1.70952	2.29942	2.85772
3.425	140.213	1.5	582.446		152.779		187.81	1000.9					1.84623	2.02093		1.30356	1.44281	2.8998
3.427	147.591	1.501	1000.9		154.62		216.979	1143.59					2.03572	1.63995		1.26743	1.60643	1.32208
3.43	151.196	1.502	1143.59		147.867		166.1	853.527					1.6055	1.07466		3.01829	1.32647	2.24388
3.431	140.113	1.502	853.527		138.757		472.076	924.376					1.58208	1.76268		1.75734	1.38114	1.22649
3.431	273.748	1.504	924.376		279.319		459.183	783.647					1.27978	1.35764		1.14273	3.10726	3.46377
3.434	147.258	1.505	783.647		144.669		268.607	583.847					1.87294	1.60971		2.6123	2.93603	1.99244
3.439	211.337	1.506	583.847		144.948		427.952	1177.01					1.82727	1.24603		1.84603	2.22323	1.41432
3.439	136.283	1.506	1177.01		142.54		527.988	1245.02					1.47322	1.34632		1.474	1.81589	1.27201
3.439	144.569	1.507	1245.02		165.593		361.038	862.917					1.14615	1.18252		1.84762	5.67907	1.52266
3.439	416.668	1.508	862.917		154.862		386.86	835.708					1.58204	1.36375		3.01545	4.12559	3.52981
3.44	144.293	1.51	835.708		144.153		234.947	853.407					2.04244	1.22687		1.23155	3.41634	1.54722
3.44	350.765	1.51	853.407		136.135		302.986	596.812					1.5825	1.6207		3.46973	1.4825	2.21284
3.44	146.035	1.51	596.812		141.392		287.693	601.047					1.42495	1.42248		1.41673	1.1145	3.44455
3.441	136.298	1.51	601.047		189.58		317.698	1103.48					1.97342	1.24316		2.19019	1.35864	3.25186
3.443	152.501	1.513	1103.48		423.285		369.366	1523.39					1.64583	1.40302		1.99755	1.59731	5.56296
3.445	317.073	1.513	1523.39		151.426		521.147	821.024					1.72333	1.54386		4.72227	3.98033	2.25437
3.447	156.389	1.513	821.024		138.399		504.526	995.974					1.67442	1.29018		2.13091	3.95996	5.14736
3.448	216.218	1.517	995.974		136.771		378.962	944.079					1.89637	1.49009		2.25306	1.54839	1.64791
3.455	144.49	1.518	944.079		279.536		152.012	885.107					1.22806	1.45315		3.97062	5.02661	3.73641
3.458	145.928	1.518	885.107		143.949		142.737	512.854					1.57325	1.24906		1.48757	1.80134	1.3173
3.459	135.458	1.519	512.854		140.033		450.517	1171.64					1.66625	1.31648		4.7504	1.85477	7.42234
3.461	193.45	1.519	1171.64		141.341		390.019	1233.61					5.96038	1.62063		6.34546	1.69688	2.16179
3.462	137.262	1.521	1233.61		141.341		310.66	834.932					1.05704	1.25374		6.82633	6.04722	1.38412
3.463	142.953	1.522	834.932		374.452		435.672	1277.6					1.20644	1.11492		1.26582	1.56768	1.62964
3.463	140.769	1.523	1277.6		139.495		346.264	1109.02					1.79476	5.28682		1.14284	2.04851	4.23093
3.463	138.431	1.524	1109.02		143.417		221.25	672.782					1.57528	1.19837		6.53313	1.07273	4.86907
3.465	141.786	1.524	672.782		143.547		158.974	971.994					1.56226	1.38423		3.58681	4.58715	3.81715
3.467	145.26	1.525	971.994		173.516		334.858	754.399					1.70025	1.26129		1.25869	1.7311	2.23488
3.471	134.198	1.525	754.399		254.357		236.524	1184.12					1.78674	1.3172		1.55016	5.80737	2.92273
3.473	143.973	1.526	1184.12		150.341		170.87	490.991					1.29188	1.12058		3.02081	1.49021	2.31222
3.474	137.842	1.526	490.991		145.569		324.448	821.315					1.32261	1.73858		1.86381	1.48291	1.54891
3.477	151.591	1.529	821.315		149.827		328.307	1027.09					1.28572	1.95865		2.44033	1.19826	2.31564
3.477	141.673	1.529	1027.09		144.576		442.135	1164.54					1.43649	1.37194		1.74942	3.01244	1.6334
3.484	322.956	1.529	1164.54		140.971		364.861	1359.05					1.30583	1.55801		2.01154	1.19244	1.89917
3.484	256.255	1.53	1359.05		152.538		290.198	903.85					1.33497	1.14664		1.26451	4.55087	3.78063
3.489	159.499	1.533	903.85		143.213		261.901	1193.9					1.89339	2.24457		1.11065	1.18765	2.34085
3.489	135.811	1.533	1193.9		142.312		251.292	859.775					1.50844	3.14108		1.65106	1.25757	1.90479
3.489	145.673	1.534	859.775		139.906		621.669	975.066					1.35322	1.40664		3.40527	4.68357	4.70572
3.492	154.209	1.535	975.066		139.576		356.885	810.804					2.27847	1.29077		1.50544	1.90542	2.33435
3.493	138.669	1.537	810.804		155.636		381.575	1445.58					2.01444	1.40457		3.69776	1.69216	2.92385
3.495	140.958	1.538	1445.58		146.298		231.435	816.901					1.17495	1.14413		1.44257	1.0217	1.55309
3.496	141.523	1.538	816.901		150.461		369.836	610.478					1.26244	1.2938		1.48034	1.06341	2.34908
3.498	133.788	1.54	610.478		134.318		371.404	1636.22					1.45757	1.16482		3.9747	4.31494	2.69969
3.502	142.836	1.544	1636.22		137.191		308.598	1122.05					1.49949	1.57664		1.45627	1.4541	5.37528
3.504	139.89	1.545	1122.05		145.778		245.097	557.14					2.00037	1.22455		2.27941	1.40561	1.63689
3.504	218.848	1.546	557.14		146.117		310.13	1044.44					1.11827	1.7843		1.89195	1.2352	4.35947
3.506	142.081	1.546	1044.44		145.731		212.581	1029.08					1.32936	1.29693		2.96499	4.22701	5.67646
3.506	386.497	1.546	1029.08		145.783		321.921	954.226					1.38166	1.20658		1.63336	2.70302	1.12272
3.507	149.696	1.548	954.226		148.207		390.738	1048.69					1.86535	1.45583		2.53684	1.36811	2.88179
3.511	142.961	1.549	1048.69		142.893		508.106	981.998					1.46594	1.33601		1.70772	2.10725	2.98523
3.513	137.998	1.549	981.998		148.265		476.048	808.857					1.14322	1.68791		1.42247	1.28581	1.12871
3.515	138.038	1.55	808.857		179.069		176.981	1364.38					1.4514	1.69899		5.10464	1.42006	2.685
3.518	143.308	1.552	1364.38		151.364		257.25	904.073					1.35882	1.21767		2.22348	3.69227	1.32709
3.518	145.755	1.552	904.073		137.292		374.287	642.17					1.22376	1.22247		2.81686	2.80319	2.37211
3.519	146.539	1.553	642.17		142.43		319.281	551.534					1.49653	1.12959		2.78006	3.47231	1.38088
3.524	236.206	1.554	551.534		137.287		267.909	943.403					2.1652	1.52988		3.39652	2.16334	3.7243
3.525	141.795	1.555	943.403		140.595		351.236	986.741					1.39406	1.55319		2.67702	3.26472	2.44965
3.527	144.046	1.555	986.741		137.23		428.559	718.039					1.82355	1.45206		2.02477	3.4476	1.54064
3.528	255.88	1.556	718.039		145.783		192.217	764.995					1.32121	1.76463		6.67135	3.06059	3.74705
3.528	137.577	1.556	764.995		145.566		289.366	1522.95					1.68294	2.41964		3.3706	6.12912	3.15664
3.53	142.286	1.557	1522.95		145.712		648.462	1078.34					1.33162	1.51062		1.80343	1.82287	1.40194
3.535	146.252	1.557	1078.34		151.387		233.821	903.405					1.35751	1.51135		1.38671	3.73405	2.28448
3.536	141.378	1.558	903.405		144.468		221.666	1013.62					1.35185	1.74931		2.13629	1.17036	5.49752
3.539	226.076	1.559	1013.62		385.237		353.262	1042.34					1.34022	1.1982		1.16167	3.69657	1.80635
3.539	139.443	1.56	1042.34		328.712		313.11	1373.14					1.36646	1.21277		1.37428	3.88474	1.77956
3.542	155.667	1.56	1373.14		148.892		206.559	681.377					1.40558	1.04552		2.2374	4.3028	1.37876
3.542	141.571	1.56	681.377		138.154		165.185	1118.95					1.78555	1.24515		3.07578	1.06957	1.54734
3.546	144.437	1.562	1118.95		141.413		285.188	685.071					1.10361	1.23624		3.26186	6.46033	1.17848
3.547	145.103	1.562	685.071		138.625		253.985	392.861					1.31691	1.48185		2.78764	1.95264	3.67598
3.548	162.765	1.564	392.861		137.886		305.46	912.931					1.32448	1.73025		3.04581	4.40632	3.3713
3.548	162.765	1.565	912.931		139.317		264.779	688.308					1.42004	1.562		2.78988	4.53903	2.22733
3.55	162.399	1.565	688.308		145.927		322.262	1338.35					1.82501	1.64623		4.24679	3.28384	1.90251
3.551	138.682	1.565	1338.35		167.86		226.783	516.599					1.15081	1.97323		1.15904	3.01549	2.66952
3.553	134.456	1.565	516.599		135.522		207.269	1217.25					1.44411	1.61528		5.31428	1.51119	1.73327
3.553	133.34	1.567	1217.25		147.565		447.886	582.285					1.82561	1.50231		1.61944	1.97128	1.45635
3.559	149.426	1.568	582.285		190.642		400.543	587.785					1.23772	1.36301		3.52635	2.13194	1.88225
3.561	160.603	1.569	587.785		148.388		355.177	844.3					1.92415	1.34736		2.18238	3.7939	1.80898
3.561	153.808	1.569	844.3		148.98		293.332	1179.06					1.31834	1.61052		2.00676	2.75284	5.73322
3.562	174.613	1.571	1179.06		136.166		373.293	1111.32					1.42265	1.25268		7.19255	3.89122	1.54467
3.562	215.405	1.571	1111.32		144.868		282.4	983.593					1.51938	1.53912		1.30334	2.91935	1.33181
3.565	153.104	1.573	983.593		151.131		300.315	1271.09					1.19394	1.79208		1.69238	5.22556	2.91489
3.569	149.27	1.575	1271.09		142.377		222.463	1370.46					1.29468	1.14829		2.10904	1.89003	3.3271
3.571	144.019	1.576	1370.46		141.23		277.6	872.539					1.46626	1.5776		5.6406	4.08965	1.58848
3.573	150.073	1.576	872.539		286.693		183.603	1223.76					1.84572	1.5977		1.7413	1.41836	5.40624
3.573	139.003	1.577	1223.76		150.402		176.095	1116.29					1.65767	1.26642		3.07902	2.06708	1.51314
3.575	139.772	1.577	1116.29		137.31		203.394	1263.29					1.3495	1.08982		4.19763	4.06451	1.25463
3.576	139.346	1.578	1263.29		140.298		324.447	847.648					1.47691	1.32961		2.81097	6.07137	2.56786
3.579	146.174	1.579	847.648		147.106		428.788	853.686					1.59128	1.52874		1.75119	6.90075	2.01905
3.58	140.032	1.579	853.686		134.439		132.934	1459.06					1.49841	1.09314		1.18623	3.69518	1.90609
3.58	148.85	1.58	1459.06		149.412		338.31	360.717					1.66028	1.36872		2.07053	1.24419	2.80257
3.58	149.356	1.581	360.717		143.526			1296					1.31167	1.27079		1.24527	1.61986	1.36525
3.58	137.304	1.581	1296		133.497			537.8					1.24003	1.29954		5.90737	1.43656	2.56254
3.582	226.524	1.581	537.8		351.106			1026.68					1.49819	1.28011		1.71922	1.35372	2.59906
3.582	142.197	1.582	1026.68		145.323			864.66					1.42692	1.2612		1.15271	1.23287	1.64446
3.582	136.707	1.584	864.66		142.709			782.161					1.1411	1.58941		2.20097	1.33703	5.55823
3.583	286.47	1.584	782.161		151.75			881.822					1.12993	1.3534		2.4887	2.44066	1.16956
3.585	152.282	1.584	881.822		134.86			1119.72					1.33256	1.49303		2.57003	2.59649	1.31604
3.585	139.279	1.584	1119.72		148.286			806.53					1.1563	1.60076		4.08709	3.90474	4.41654
3.585	149.391	1.585	806.53		190.991			976.586					1.42827	1.40905		2.10412	4.0339	1.30099
3.588	137.657	1.586	976.586		139.945			906.938					1.35441	1.32142		1.1723	2.96612	2.1672
3.588	146.763	1.588	906.938		137.931			1289.11					1.70024	1.11115		4.04555	1.61565	1.71826
3.59	138.106	1.589	1289.11		151.876			1312.03					1.31698	1.44071		1.98457	5.30271	1.95351
3.591	146.491	1.589	1312.03		144.761			1050.27					1.30999	1.31169		2.19555	1.6225	2.58096
3.594	143.385	1.589	1050.27		141.939			1313.97					1.11351	1.38523		1.32439	2.22806	6.49305
3.595	138.975	1.59	1313.97		144.782			862.728					2.19017	1.63018		1.73012	4.50533	2.20801
3.597	144.028	1.593	862.728		142.899			1179.61					1.77372	1.2493		1.18491	1.73326	2.22209
3.597	145.8	1.593	1179.61		137.042			1192.5					1.20701	1.58745		4.88143	2.06141	1.9729
3.598	222.943	1.593	1192.5		140.843			1031.18					1.22958	1.89229		1.61937	3.63743	5.65909
3.599	136.727	1.595	1031.18		150.751			840.569					1.43531	1.23234		2.25485	3.11052	1.87793
3.6	163.305	1.596	840.569		154.011			1107.2					1.91511	1.22066		1.79776	1.18764	4.19818
3.6	152.779	1.596	1107.2		165.341			433.704					1.5776	1.11577		1.47478	1.74558	5.05044
3.601	154.62	1.597	433.704		143.661			703.365					1.66184	1.78818		2.33045	4.06628	1.157
3.603	147.867	1.599	703.365		145.31			1234.87					1.40224	1.34734		2.38666	2.15786	1.53525
3.604	138.757	1.603	1234.87		138.278			1256.17					1.6532	1.18448		2.07581	5.30867	1.8678
3.607	279.319	1.603	1256.17		167.238			1412.62					2.15478	1.2959		2.52341	3.86642	1.78818
3.613	144.669	1.604	1412.62		151.006			1248.84					1.19261	1.38683		1.96363	2.70859	1.8058
3.615	144.948	1.605	1248.84		167.05			1043.52					1.63054	1.43579		1.70376	4.23695	1.74181
3.62	142.54	1.606	1043.52		144.879			1119.56					1.16464	1.42767		1.62976	1.21873	1.89886
3.62	165.593	1.607	1119.56		167.65			1322.77					1.70662	1.63851		1.84077	3.45938	4.37617
3.621	154.862	1.609	1322.77		150.56			987.395					1.33588	1.21688		1.48003	1.42308	1.25495
3.622	144.153	1.611	987.395		167.13			896.401					1.47035	1.37664		2.17236	1.78874	1.58577
3.622	136.135	1.611	896.401		149.916			1346.94					1.4644	1.05003		1.92975	3.88924	2.02236
3.623	141.392	1.614	1346.94		158.067			1120.5					1.05666	1.20771		1.32408	4.35169	1.58542
3.623	189.58	1.618	1120.5		135.741			976.077					1.37841	1.67818		2.18366	1.59719	1.1009
3.623	423.285	1.618	976.077		145.832			1209.83					1.61874	4.74075		1.09185	1.01697	3.78632
3.626	151.426	1.618	1209.83		143.642			414.663					2.03396	1.18218		1.14172	1.76918	4.53713
3.627	138.399	1.619	414.663		144.547			1045.76					1.59684	1.44171		1.51602	1.33192	5.85982
3.628	136.771	1.621	1045.76		174.213			894.661					1.39969	4.70236		1.94783	2.793	2.50848
3.63	279.536	1.621	894.661		163.876			814.366					1.3253	1.15348		2.35755	1.92615	1.34689
3.63	143.949	1.622	814.366		185.053			842.56					1.16681	1.26251		2.07323	2.2952	1.58232
3.63	140.033	1.624	842.56		211.828			911.993					1.12397	1.09246		1.52736	1.43334	5.40001
3.632	141.341	1.625	911.993		148.65			517.59					1.23203	1.67444		4.3519	6.13252	1.6757
3.632	141.341	1.627	517.59		211.421			897.286					1.55417	2.12607		2.0018	2.9553	1.82523
3.632	374.452	1.627	897.286		164.566			994.787					1.56167	1.13293		3.36276	1.62133	3.76209
3.64	139.495	1.629	994.787		141.13			771.598					1.82989	1.47773		2.5234	3.73725	2.97421
3.64	143.417	1.629	771.598		143.715			559.316					1.50597	1.27187		1.35722	4.28192	3.60906
3.643	143.547	1.631	559.316		135.312			1244.16					1.91819	1.3336		1.42669	4.29144	1.80365
3.643	173.516	1.632	1244.16		137.984			1314.92					1.28428	1.12211		1.3938	2.86561	4.49538
3.644	254.357	1.632	1314.92		144.102			939.8					1.12239	1.42444		5.12233	4.53586	1.30183
3.645	150.341	1.632	939.8		144.176			781.55					1.31983	1.35147		1.48584	1.34655	1.27088
3.646	145.569	1.635	781.55		139.744			987.253					1.32147	1.52337		1.15258	1.4982	1.06772
3.651	149.827	1.636	987.253		148.081			799.572					1.62481	1.20007		2.67238	3.68831	3.65692
3.654	144.576	1.637	799.572		147.354			1671.19					1.09803	1.57409		4.06039	6.14868	1.42943
3.655	140.971	1.638	1671.19		203.486			1222.91					2.05039	1.22783		7.37445	1.99087	8.33633
3.656	152.538	1.639	1222.91		149.459			1205.36					1.18143	1.30986		1.26399	1.34252	2.30519
3.658	143.213	1.639	1205.36		137.82			635.176					1.40896	1.55023		3.31359	1.52703	2.05327
3.659	142.312	1.642	635.176		138.124			726.978					1.9942	1.37816		1.942	6.05255	3.20127
3.661	139.906	1.644	726.978		145.495			1636.49					1.229	3.43878		2.6948	3.17766	3.32891
3.661	139.576	1.644	1636.49		146.266			771.807					1.64295	1.39807		1.22906	2.38429	1.5194
3.661	155.636	1.647	771.807		144.693			842.116					1.29987	1.23611		2.48385	1.12966	6.63779
3.663	146.298	1.647	842.116		138.786			1164.81					1.7367	1.30429		3.31584	3.06034	5.65953
3.665	150.461	1.647	1164.81		139.759			810.127					1.75007	1.31815		4.32117	3.87916	1.4585
3.667	134.318	1.647	810.127		138.094			1509.23					1.83316	1.45255		1.19491	5.16139	1.19002
3.668	137.191	1.648	1509.23		189.744			1281.79					1.43527	1.21577		1.46613	2.00879	1.62182
3.67	145.778	1.649	1281.79		156.482			974.689					1.71756	1.83228		1.55278	3.47085	2.28275
3.671	146.117	1.65	974.689		156.997			980.095					1.2593	2.01683		2.50518	4.25211	1.05698
3.674	145.731	1.65	980.095		146.091			1197.57					1.68527	1.11232		2.06598	1.56484	3.10665
3.675	145.783	1.651	1197.57		139.897			1030.55					1.29237	1.13483		2.33363	5.03551	1.70902
3.684	148.207	1.651	1030.55		175.828			1064.92					1.60194	1.34419		1.20568	4.4151	4.06711
3.686	142.893	1.651	1064.92		145.469			1026.32					1.3139	1.90166		1.80068	1.71673	1.30339
3.687	148.265	1.651	1026.32		141.568			1740.05					1.31103	1.46203		2.03466	1.79103	1.95653
3.688	179.069	1.656	1740.05		170.663			809.648					1.15251	1.31821		2.5337	1.5681	2.36157
3.689	151.364	1.659	809.648		246.447			1393.09					1.48588	1.49439		2.90011	1.78882	5.61022
3.69	137.292	1.659	1393.09		134.618			664.88					1.44277	1.22695		1.64783	3.20001	1.79277
3.69	142.43	1.659	664.88		160.206			1211.57					1.34151	1.32347		3.34679	3.99167	1.35174
3.691	137.287	1.662	1211.57		140.216			764.234					1.33426	1.47942		2.75758	5.70386	2.50868
3.693	140.595	1.663	764.234		145.946			1087.05					1.35098	4.48886		1.94199	3.86847	1.513
3.698	137.23	1.664	1087.05		273.767			467.403					1.22713	1.32238		1.66965	1.70667	2.55688
3.699	145.783	1.664	467.403		144.974			809.168					1.61247	1.55156		2.6616	1.99251	1.97481
3.699	145.566	1.665	809.168		152.46			703.732					1.34692	1.64998		1.48889	1.76264	2.65418
3.701	145.712	1.666	703.732		145.884			726.434					1.28656	1.20322		1.92901	5.23478	4.61947
3.702	151.387	1.666	726.434		242.89			840.097					1.34583	1.33037		1.3938	2.26876	7.29627
3.702	144.468	1.669	840.097		137.531			772.542					1.84211	1.12305		2.52111	1.18085	2.22525
3.703	385.237	1.671	772.542		172.44			1017.62					1.12655	1.20862		3.93501	1.63781	1.30717
3.704	328.712	1.671	1017.62		238.086			550.722					1.28166	1.30377		3.286	1.96483	1.9873
3.706	148.892	1.674	550.722		144.193			476.219					1.27268	1.15851		2.71717	1.36128	4.16742
3.707	138.154	1.675	476.219		159.463			877.322					1.70794	1.3084		2.32624	4.5474	1.47596
3.708	141.413	1.676	877.322		137.347			704.003					1.43687	1.31952		1.55906	5.42618	1.28731
3.711	138.625	1.676	704.003		144.695			969.105					1.79076	1.14661		1.20234	1.24685	3.9309
3.713	137.886	1.676	969.105		240.08			650.344					1.70593	1.84532		1.28434	4.27611	5.85864
3.716	139.317	1.677	650.344		140.786			1317.17					1.06996	1.43798		1.62063	3.76659	1.16913
3.716	145.927	1.678	1317.17		176.444			1485.63					1.59393	1.36381		4.26813	1.86762	1.07265
3.717	167.86	1.678	1485.63		153.135			1136.85					1.64956	1.20127		2.45785	1.37469	4.01047
3.718	135.522	1.679	1136.85		172.251			1058.2					1.24177	1.46658		4.25738	1.46948	1.40268
3.718	147.565	1.681	1058.2		136.066			820.964					1.71547	1.18422		1.20116	1.54164	1.66275
3.72	190.642	1.681	820.964		154.147			892.762					1.69999	1.15433		1.90256	1.56582	2.78264
3.722	148.388	1.685	892.762		194.983			945.209					1.60347	5.05301		11.089	5.22715	2.43238
3.724	148.98	1.686	945.209		141.905			424.63					1.26915	1.20803		1.82697	4.97935	1.53136
3.724	136.166	1.688	424.63		161.308			609.708					1.31471	1.53371		2.12468	5.60842	2.0646
3.728	144.868	1.691	609.708		138.397			849.935					1.25866	1.67693		1.58644	1.46736	1.60948
3.729	151.131	1.696	849.935		164.845			396.49					1.18178	1.42231		1.22821	6.94282	5.19981
3.729	142.377	1.698	396.49		388.241			465.977					1.4736	1.53941		2.60702	1.75932	1.18413
3.734	141.23	1.7	465.977		203.954			1340.8					1.36329	1.25591		1.11899	4.07654	1.40829
3.734	286.693	1.701	1340.8		241.42			764.906					1.67682	1.52053		2.99883	1.75336	3.03401
3.735	150.402	1.702	764.906		143.501			757.069					1.24302	1.34824		1.42266	1.9931	2.90383
3.739	137.31	1.703	757.069		143.811			1366.19					2.5249	1.42059		2.5181	1.52807	3.98798
3.74	140.298	1.703	1366.19		144.238			650.954					1.31719	1.27188		1.76414	1.7438	1.39072
3.74	147.106	1.706	650.954		138.635			965.932					1.22558	1.57164		3.8404	1.9354	1.47791
3.741	134.439	1.706	965.932		146.401			1084.16					1.4105	1.9972		3.21197	1.46681	1.63429
3.749	149.412	1.707	1084.16		136.798			625.041					1.29063	1.36187		1.80816	4.1776	4.16456
3.75	143.526	1.71	625.041		520.634			803.596					1.25332	1.49499		1.75462	1.7582	1.50797
3.752	133.497	1.711	803.596		135.53			1112.42					1.32704	1.41581		1.34734	1.93303	1.57765
3.754	351.106	1.711	1112.42		141.755			1459.54					1.47634	1.4454		3.07061	2.04662	1.49523
3.754	145.323	1.714	1459.54		142.498			957.217					1.31684	2.01736		4.05833	2.14465	5.07669
3.754	142.709	1.714	957.217		140.28			1037.51					4.67132	1.38967		3.08766	2.13773	1.63192
3.758	151.75	1.716	1037.51		149.315			1121.1					2.22776	1.36281		1.71729	3.73025	2.35997
3.759	134.86	1.72	1121.1		146.179			1619.87					1.63517	1.46606		1.3512	1.42712	1.65233
3.759	148.286	1.721	1619.87		144.445			929.496					1.23831	1.53811		2.22676	3.5455	2.54462
3.76	190.991	1.721	929.496		147.642			1066.2					1.19308	1.18107		1.28004	6.06978	1.81659
3.762	139.945	1.721	1066.2		139.728			1024.11					1.26859	1.19488		3.6701	1.23879	1.31465
3.768	137.931	1.724	1024.11		148.419			1200.18					1.61519	1.48679		1.89397	1.14484	2.20167
3.77	151.876	1.726	1200.18		141.705			762.491					1.34984	1.20338		2.68549	2.07685	5.51951
3.77	144.761	1.727	762.491		137.907			852.185					1.35864	1.06957		1.06646	2.21042	1.29715
3.772	141.939	1.727	852.185		139.952			863.1					1.52204	1.31086		4.72653	3.79319	2.05022
3.775	144.782	1.728	863.1		144.9			642.415					1.51312	1.20412		2.47435	1.04377	5.69072
3.779	142.899	1.728	642.415		157.456			1069.86					1.12509	1.33889		1.63919	1.48807	1.64892
3.781	137.042	1.729	1069.86		148.968			778.005					1.89382	1.41934		2.00462	1.12997	1.71604
3.781	140.843	1.731	778.005		414.622			1192.96					1.37532	1.57546		2.10141	2.23168	1.90969
3.785	150.751	1.731	1192.96		133.117			1018.05					1.4549	1.22479		1.43401	4.53677	2.76135
3.791	154.011	1.732	1018.05		138.343			1038.51					1.46467	1.49936		2.03378	4.11216	1.23183
3.791	165.341	1.733	1038.51		147.577			1115.56					1.33985	1.92633		3.11536	1.31726	1.71831
3.797	143.661	1.734	1115.56		150.924			994.546					1.33788	2.02971		2.93788	4.25294	2.24335
3.797	145.31	1.738	994.546		137.996			1620.1					1.24039	1.35255		1.12495	2.12462	1.55872
3.802	138.278	1.742	1620.1		143.219			827.998					1.12584	1.38134		1.13508	1.96833	1.15284
3.804	167.238	1.745	827.998		156.448			442.044					1.19304	1.4744		1.36672	4.09015	1.26761
3.805	151.006	1.751	442.044		147			619.81					1.44293	1.34917		2.15342	5.61553	4.21483
3.805	167.05	1.753	619.81		233.496			1003.33					1.28456	1.25987		4.11421	1.70553	1.52465
3.806	144.879	1.754	1003.33		143.118			921.321					2.21029	1.24288		1.37621	1.55791	4.57861
3.806	167.65	1.756	921.321		154.332			405.581					1.45807	1.30608		1.8407	2.1241	1.22347
3.807	150.56	1.756	405.581		141.395			914.685					1.37589	1.26635		1.71158	1.16497	4.16302
3.807	167.13	1.757	914.685		137.997			1052.83					1.48996	1.53261		2.93495	5.34917	5.48176
3.811	149.916	1.758	1052.83		136.729			543.373					1.58184	1.50263		3.43871	1.31324	3.71361
3.812	158.067	1.76	543.373		139.154			1383.81					1.41859	1.55392		3.10992	5.84064	1.53021
3.815	135.741	1.76	1383.81		138.938			765.802					1.53372	1.37839		1.20265	4.94258	1.94922
3.816	145.832	1.761	765.802		155.987			408.595					1.96891	1.40623		2.44083	1.16942	2.56424
3.816	143.642	1.765	408.595		137.716			1227.77					1.15514	1.5775		1.97224	1.21026	1.95295
3.816	144.547	1.766	1227.77		367.17			910.112					1.52848	1.21066		2.00744	1.04581	8.55247
3.817	174.213	1.767	910.112		144.838			1104.21					1.32611	1.414		1.87401	1.62096	1.54547
3.818	163.876	1.767	1104.21		140.221			1090.94					1.23895	1.48421		2.9942	1.29574	1.66848
3.818	185.053	1.768	1090.94		155.375			697.388					1.22454	1.32884		1.74534	3.20542	1.43125
3.821	211.828	1.768	697.388		143.68			1542.85					1.81686	1.13764		1.6179	1.16216	2.75032
3.821	148.65	1.769	1542.85		145.277			937.57					1.49804	1.27455		1.32714	2.8238	1.13144
3.823	211.421	1.77	937.57		137.838			1238.47					1.43972	1.38269		1.27934	3.67016	1.47667
3.826	164.566	1.77	1238.47		154.653			1225.46					1.54483	1.27293		2.55629	1.32236	1.57743
3.828	141.13	1.771	1225.46		144.771			833.774					1.25493	1.54305		1.80763	2.45131	2.58307
3.828	143.715	1.783	833.774		139.997			742.136					1.67167	1.41127		1.70133	7.49906	5.03558
3.83	135.312	1.784	742.136		145.746			1058.7					1.64841	1.22873		3.55474	1.59701	1.27365
3.832	137.984	1.785	1058.7		145.911			1149.22					1.21898	1.61047		3.70345	1.13904	1.88503
3.833	144.102	1.787	1149.22		394.763			588.664					1.54013	1.3868		1.73251	2.95937	2.12349
3.84	144.176	1.79	588.664		145.818			791.824					1.52839	2.35076		3.55441	1.59954	4.01187
3.843	139.744	1.792	791.824		149.573			488.019					1.2768	2.45028		5.48867	1.61651	1.53122
3.843	148.081	1.794	488.019		145.817			819.541					1.49308	1.53288		2.37696	3.20771	2.39063
3.843	147.354	1.794	819.541		146.803			932.694					1.73339	1.13157		1.15816	5.7859	1.27972
3.845	203.486	1.797	932.694		150.627			1381.41					1.18632	1.36249		1.2135	3.4096	2.30243
3.845	149.459	1.797	1381.41		162.242			734.752					2.12062	1.59451		1.96843	1.0449	1.85226
3.848	137.82	1.797	734.752		138.327			1302.27					1.32109	1.54595		1.96823	5.59031	3.42438
3.849	138.124	1.798	1302.27		222.68			787.05					1.16355	1.26332		1.35763	1.51459	1.36944
3.85	145.495	1.798	787.05		157.035			588.48					1.45968	1.31817		1.24234	2.32345	1.28228
3.851	146.266	1.799	588.48		136.258			1167.12					1.7216	1.51786		1.87048	4.84407	1.17274
3.852	144.693	1.8	1167.12		272.923			2111.43					1.27359	1.45719		1.499	4.58595	1.14454
3.855	138.786	1.8	2111.43		135.381			747.3					1.19882	1.27832		2.78762	1.46326	1.23447
3.855	139.759	1.801	747.3		145.013			1420.44					1.43273	1.32544		4.04642	2.20024	1.88366
3.855	138.094	1.806	1420.44		154.628			869.789					1.22561	1.82714		10.3021	4.67385	1.35019
3.856	189.744	1.809	869.789		157.494			1202.01					1.12136	1.37883		4.83987	2.23841	1.41573
3.857	156.482	1.812	1202.01		190.289			783.336					1.15729	1.23606		1.20386	2.73079	1.59835
3.858	156.997	1.816	783.336		173.972			1093.77					1.80643	1.36084		1.0804	2.35448	2.57543
3.859	146.091	1.818	1093.77		225.441			1106.23					1.28117	1.34043		1.62786	1.83911	2.21202
3.859	139.897	1.819	1106.23		141.508			1084.89					1.75941	1.15491		2.59306	2.86633	6.55607
3.86	175.828	1.821	1084.89		143.965			439.226					1.40249	1.54748		1.54137	4.76868	5.54167
3.861	145.469	1.823	439.226		137.001			1210.49					2.34881	1.26712		1.11461	2.56817	2.36099
3.861	141.568	1.826	1210.49		144.327			1052.57					1.44289	1.50336		2.67232	7.48042	1.49987
3.863	170.663	1.831	1052.57		141.643			696.195					1.34812	1.19093		2.74224	1.47175	1.66763
3.864	246.447	1.832	696.195		210.378			932.712					1.64894	1.57304		3.422	4.35059	1.34708
3.864	134.618	1.832	932.712		166.293			933.295					1.67072	1.28728		1.32014	2.13075	4.31292
3.865	160.206	1.832	933.295		142.199			688.648					1.26213	1.70788		1.25827	1.09459	3.02438
3.866	140.216	1.834	688.648		156.083			766.06					1.49575	1.34071		3.16	5.28157	4.44674
3.867	145.946	1.834	766.06		145.167			735.56					1.33593	1.33112		1.62413	3.47704	2.6602
3.869	273.767	1.835	735.56		139.612			1490.48					1.21774	1.16218		1.32989	3.3708	1.98643
3.873	144.974	1.836	1490.48		143.787			724.226					1.51412	1.33275		1.05986	2.34227	1.60951
3.873	152.46	1.836	724.226		151.766			1002.28					1.15256	4.20966		1.44404	2.07519	4.3778
3.876	145.884	1.836	1002.28		145.283			901.629					1.24913	1.34699		1.89018	6.27606	1.55615
3.878	242.89	1.84	901.629		152.825			783.494					1.24804	2.16062		1.09319	3.06156	2.10659
3.882	137.531	1.842	783.494		142.51			537.167					1.31931	1.20914		2.12603	7.70751	2.31327
3.883	172.44	1.844	537.167		144.745			1042.77					1.75187	1.86023		6.83095	3.961	2.8709
3.885	238.086	1.845	1042.77		194.03			585.266					1.49091	1.21622		2.34081	4.30293	1.15988
3.885	144.193	1.847	585.266		145.256			1122.76					1.86953	1.28893		1.04553	1.55646	1.27937
3.887	159.463	1.849	1122.76		146.949			358.007					1.42017	1.46737		1.1562	1.59174	1.80743
3.888	137.347	1.85	358.007		145.183			1114.92					1.1891	1.4381		2.43281	3.69662	2.82674
3.892	144.695	1.851	1114.92		143.115			1053.28					1.63707	1.4366		4.2593	1.99471	1.66357
3.894	240.08	1.856	1053.28		153.205			915.195					1.50024	1.34653		2.62514	5.10474	2.59199
3.898	140.786	1.856	915.195		292.93			967.889					1.6554	1.15665		4.13163	2.33487	2.503
3.898	176.444	1.864	967.889		147.243			1102.59					1.9994	1.22842		2.88976	1.52338	4.35805
3.9	153.135	1.865	1102.59		356.534			837.011					1.14429	1.32432		1.83997	3.53796	1.74014
3.902	172.251	1.867	837.011		143.364			513.78					1.79397	1.43248		1.0861	1.10896	1.50143
3.904	136.066	1.871	513.78		194.267			794.761					1.58433	5.9105		1.54059	5.82555	1.48267
3.905	154.147	1.877	794.761		139.067			849.861					1.33065	1.70011		1.90582	5.00401	1.90124
3.905	194.983	1.879	849.861		146.456			536.528					1.65165	1.35264		4.43967	1.41558	1.27246
3.906	141.905	1.879	536.528		280.356			1111.37					1.12167	1.58624		2.50163	4.09862	1.84494
3.906	161.308	1.881	1111.37		145.242			924.21					1.1356	1.28428		1.31821	2.32115	4.44517
3.906	138.397	1.882	924.21		174.182			1117.61					1.42395	2.00614		1.86197	3.44168	1.97381
3.907	164.845	1.887	1117.61		158.081			992.715					1.34455	1.40339		4.17224	6.01855	3.91686
3.907	388.241	1.888	992.715		136.311			1211.81					1.54834	1.17892		2.94134	3.63713	2.10273
3.911	203.954	1.889	1211.81		153.944			1163.62					1.53788	1.84707		3.74519	2.03408	1.82757
3.915	241.42	1.89	1163.62		184.005			774.091					1.15089	1.54902		2.69015	1.82685	1.20422
3.916	143.501	1.891	774.091		268.661			1116.57					1.17068	1.25262		1.5199	3.57019	3.56824
3.917	143.811	1.895	1116.57		149.85			941.481					1.7487	1.81584		3.84284	4.84086	4.09796
3.917	144.238	1.897	941.481		138.518			781.889					1.34875	1.46341		3.16386	1.24752	2.24843
3.917	138.635	1.9	781.889		136.711			849.762					1.28661	2.21891		2.11922	5.02186	1.27534
3.917	146.401	1.9	849.762		148.524			1186.58					2.09059	1.07627		1.33069	1.76588	1.30618
3.921	136.798	1.906	1186.58		139.038			775.499					1.50903	1.5615		1.43432	1.26991	5.98432
3.923	520.634	1.907	775.499		139.871			605.988					2.3455	1.27139		1.42841	2.17438	1.30651
3.924	135.53	1.91	605.988		150.566			945.891					1.69594	1.50654		2.99016	6.30759	2.22971
3.925	141.755	1.911	945.891		325.31			373.283					1.82124	1.43462		1.59179	1.98511	5.18083
3.93	142.498	1.914	373.283		138.058			785.314					1.3874	1.20517		1.43566	2.8459	1.41247
3.931	140.28	1.915	785.314		136.184			608.507					1.27549	1.40581		1.53708	1.20191	1.6714
3.932	149.315	1.915	608.507		143.317			795.898					1.27614	4.56572		4.55079	1.95905	1.83932
3.936	146.179	1.916	795.898		147.442			739.57					1.43455	1.98207		2.06561	2.6228	2.79199
3.937	144.445	1.916	739.57		143.543			1355.08					1.21678	1.28632		2.42611	2.23715	1.54126
3.937	147.642	1.916	1355.08		132.562			750.876					1.39078	1.50251		2.62565	2.00138	3.92981
3.937	139.728	1.916	750.876		173.337			478.112					1.51751	1.44144		2.14679	3.69288	1.55587
3.938	148.419	1.92	478.112		206.924			1060.26					1.23415	1.44104		2.65312	2.01333	3.96234
3.94	141.705	1.921	1060.26		161.288			996.087					1.20168	1.58445		3.14918	1.12389	4.13141
3.942	137.907	1.924	996.087		131.324			691.436					1.17227	2.48998		2.68826	4.45268	1.55254
3.944	139.952	1.925	691.436		146.929			917.628					1.60023	1.32127		1.52708	1.5408	6.0362
3.947	144.9	1.927	917.628		142.314			737.787					1.44097	1.29982		2.78711	2.51522	1.13222
3.948	157.456	1.929	737.787		145.025			636.17					1.33664	1.49084		2.2302	1.52811	2.40869
3.948	148.968	1.932	636.17		294.852			887.876					1.26429	1.25266		1.06462	5.88552	1.80852
3.949	414.622	1.933	887.876		146.631			695.368					1.4039	1.77635		1.3395	2.4055	1.6674
3.951	133.117	1.936	695.368		144.709			995.794					1.32849	1.75249		1.14457	3.3251	1.85929
3.952	138.343	1.943	995.794		171.021			970.42					1.47866	2.09284		2.43339	2.01121	4.74245
3.954	147.577	1.945	970.42		139.824			1057.29					1.21895	1.23534		1.9743	4.14326	2.52006
3.954	150.924	1.947	1057.29		140.348			804.274					1.6881	1.46666		1.69446	2.89223	1.41063
3.957	137.996	1.952	804.274		142.016			598.646					1.21726	1.46508		1.41669	1.16779	3.51152
3.958	143.219	1.954	598.646		157.577			1220.52					1.31417	1.45371		1.90893	1.47235	2.40714
3.962	156.448	1.954	1220.52		136.543			803.562					1.28616	1.11036		4.89209	4.96477	2.88095
3.962	147	1.956	803.562		143.492			944.923					1.38506	1.41039		4.59089	4.2426	7.73929
3.963	233.496	1.958	944.923		138.04			1097.92					1.21847	1.43354		1.92757	1.71773	2.27986
3.964	143.118	1.959	1097.92		141.511			974.925					1.08801	2.06402		1.07089	1.55538	5.7463
3.966	154.332	1.96	974.925		142.048			1017.62					1.57158	1.35157		1.63186	4.54508	2.15656
3.967	141.395	1.96	1017.62		168.899			1017.6					1.81285	1.33565		1.47613	1.31829	1.89473
3.969	137.997	1.96	1017.6		211.321			924.152					1.20435	1.46687		1.76995	5.81948	1.25313
3.97	136.729	1.963	924.152		193.165			1216.87					1.63954	1.5873		4.66954	1.86634	1.16776
3.971	139.154	1.964	1216.87		141.118			1023.8					1.37652	1.42871		1.1397	1.45282	1.12747
3.971	138.938	1.964	1023.8		161.871			1034.46					1.31002	1.63015		2.09154	2.6442	1.15282
3.976	155.987	1.965	1034.46		163.607			885.176					1.38387	1.35683		1.18434	3.47166	1.56081
3.98	137.716	1.967	885.176		140.689			559.913					1.30661	1.33295		2.31244	1.95142	1.45893
3.983	367.17	1.968	559.913		158.615			1067.34					2.17225	1.4226		1.69321	1.19855	6.2091
3.985	144.838	1.968	1067.34		161.009			1049.67					1.31211	1.86391		2.07385	5.20912	1.13682
3.988	140.221	1.969	1049.67		141.819			928.794					1.18124	2.04627		2.99475	5.11775	1.12521
3.99	155.375	1.97	928.794		149.756			827.119					1.07777	1.46603		5.04851	3.73754	1.86332
3.996	143.68	1.972	827.119		145.898			916.899					1.68394	1.09484		3.62127	2.38233	3.86735
3.998	145.277	1.973	916.899		180.601			727.207					1.35038	1.31723		1.74707	1.41507	1.59437
4.001	137.838	1.974	727.207		136.806			722.41					1.43771	1.5342		2.87918	5.55662	4.41373
4.002	154.653	1.978	722.41		161.81			1075.17					1.57241	1.24152		2.3919	1.95317	1.70911
4.002	144.771	1.981	1075.17		143.01			531.674					1.18641	1.84713		3.58759	4.13815	1.55714
4.006	139.997	1.983	531.674		154.484			920.711					1.96328	1.87833		1.64497	1.88307	1.33684
4.006	145.746	1.984	920.711		142.681			998.61					1.46468	1.45775		1.65015	2.20697	3.06431
4.006	145.911	1.985	998.61		153.46			876.832					1.58484	1.22884		1.72355	1.05551	1.28086
4.009	394.763	1.985	876.832		191.599			1061.25					1.59733	1.30634		1.488	2.11781	1.49894
4.009	145.818	1.986	1061.25		142.968			633.183					1.1701	1.30222		2.42727	4.38956	2.95794
4.01	149.573	1.987	633.183		158.878			638.828					2.19075	1.43184		1.46011	1.83738	4.23996
4.013	145.817	1.988	638.828		138.459			735.162					1.42884	1.63864		2.72465	4.0324	3.80737
4.013	146.803	1.996	735.162		184.794			505.193					1.42162	1.43962		1.61221	3.32162	1.75517
4.014	150.627	1.997	505.193		158.613			584.018					1.28158	1.67407		4.13686	6.9338	1.3235
4.017	162.242	2.001	584.018		138.039			357.811					2.17667	1.94867		2.48512	3.98266	1.35496
4.019	138.327	2.005	357.811		264.935			1200.62					1.27004	1.27424		1.86805	1.84523	1.72993
4.02	222.68	2.006	1200.62		155.711			931.172					1.38048	1.16779		5.11327	3.25066	1.69632
4.023	157.035	2.007	931.172		176.907			1028.97					1.21097	1.44646		1.56723	1.69433	1.89182
4.025	136.258	2.008	1028.97		146.389			1023.86					1.40876	1.09552		1.48622	1.26909	1.59082
4.027	272.923	2.008	1023.86		135.636			997.801					1.28913	1.07916		2.11533	4.10872	1.51884
4.028	135.381	2.009	997.801		141.93								1.84852	1.39082		2.21272	1.61957	3.06137
4.028	145.013	2.01	810.49		175.713								1.47232	1.26112		2.96457	1.43345	3.72612
4.029	154.628	2.01	1004.11		137.951								2.63646	1.70246		1.31164	2.74731	2.05056
4.031	157.494	2.012	699.063		175.395								1.44951	1.47689		6.58336	3.81124	1.30009
4.033	190.289	2.013	359.145		144.475								1.92622	1.41059		4.77118	5.38191	1.81951
4.036	173.972	2.013	1001.78		140.111								1.0865	1.31533		2.35698	3.03501	3.70849
4.037	225.441	2.014	899.741		136.424								1.52577	1.28598		2.61015	1.72389	3.40124
4.038	141.508	2.015	673.517		162.775								1.7195	1.35088		5.9811	2.00618	1.39438
4.039	143.965	2.016	543.741		161.993								1.24904	1.38255		1.58903	1.40107	1.11401
4.04	137.001	2.022	609.787		367.323								1.09086	1.29924		1.45291	6.48161	2.68387
4.04	144.327	2.022	1071.58		135.754								1.83344	3.48543		2.24168	5.17002	1.24809
4.044	141.643	2.023	506.24		136.875								2.18794	1.56347		1.63709	4.49844	1.35462
4.044	210.378	2.028	1064.6		149.829								1.29541	1.36427		1.10381	1.48215	3.06875
4.045	166.293	2.028	1081.26		142.117								1.58826	1.59056		1.75774	3.36843	3.53215
4.047	142.199	2.032	1019.74		142.117								1.04362	1.23536		1.31493	1.52545	1.5331
4.048	156.083	2.033	977.644		148.199								1.26867	1.34554		2.39308	1.46822	2.20029
4.052	145.167	2.034	1166.79		132.695								4.44907	2.0034		5.43575	1.95732	2.85561
4.053	139.612	2.035	639.492		168.611								1.36804	1.4727		3.8562	3.3107	1.25638
4.053	143.787	2.036	1170.45		144.835								1.10387	1.54482		2.06916	4.91169	1.05323
4.053	151.766	2.036	607.461		150.516								1.22577	1.4861		3.29037	2.01804	1.18556
4.054	145.283	2.038	1233.18		141.802								1.41464	1.5003		2.18264	3.00119	1.12341
4.062	152.825	2.045	548.706		174.633								1.16453	1.75699		3.41751	2.96438	4.52892
4.062	142.51	2.045	697.685		151.695								1.0642	1.23754		2.4924	4.22023	2.43364
4.065	144.745	2.047	1169.48		141.755								1.30627	1.80344		4.75225	2.52844	1.84366
4.065	194.03	2.047	1081.49		140.586								1.54772	1.78512		1.78834	1.39904	1.101
4.069	145.256	2.048	559.389		152.534								1.57063	1.5232		1.37118	4.50432	2.53693
4.069	146.949	2.048	1050.68		146.663								1.10573	1.27402		1.27662	1.73875	9.19929
4.07	145.183	2.049	874.125		143.101								1.77916	1.90738		1.40091	1.51508	4.88074
4.072	143.115	2.05	1142.13		146.073								1.61366	1.15797		2.04811	2.12642	1.61079
4.073	153.205	2.051	564.814		135.06								1.18752	1.5419		6.13146	3.44712	6.74546
4.073	292.93	2.051	939.852		139.286								1.41014	1.12563		1.91072	4.07558	1.02575
4.077	147.243	2.052	476.607		172.308								1.62659	1.39022		4.47346	4.78724	2.79454
4.079	356.534	2.052	671.541		145.542								1.29684	1.51614		1.58373	1.57763	1.27679
4.08	143.364	2.053	1023.81		137.891								1.09432	1.86306		3.32613	2.16149	9.02113
4.081	194.267	2.053	585.424		188.97								1.42524	1.59682		2.37709	3.4127	1.4294
4.082	139.067	2.058	1147.44		134.9								1.22072	1.17107		3.66877	4.47391	2.9612
4.083	146.456	2.059	788.334		214.906								1.17765	2.17393		2.09568	1.74219	4.22349
4.083	280.356	2.061	819.309		145.992								1.31344	1.25687		4.63999	2.69707	6.79686
4.084	145.242	2.061	858.05		226.238								1.22828	1.11929		1.9585	4.65782	2.37059
4.085	174.182	2.062	1004.18		141.281								1.2699	2.04167		2.70997	4.69427	2.46255
4.087	158.081	2.069	631.104		151.562								1.20728	1.35243		1.33804	2.8805	1.37305
4.088	136.311	2.074	413.949		142.722								1.46962	1.6832		1.24697	3.51521	1.51212
4.088	153.944	2.077	904.592		145.111								1.47054	1.44252		1.6851	3.43615	1.15607
4.088	184.005	2.079	818.224		139.237								1.2105	1.24884		1.58074	2.03652	3.53273
4.089	268.661	2.079	953.446		142.641								1.60278	1.46862		3.23569	4.55796	1.43695
4.089	149.85	2.082	929.808		169.608								1.25705	1.60052		1.50811	1.15112	1.99413
4.089	138.518	2.082	1130.38		138.875								1.33896	1.16649		2.41623	1.83151	1.68283
4.092	136.711	2.083	690.221		144.081								1.56183	1.15955		1.2312	2.92135	3.22749
4.094	148.524	2.084	1399.25		138.256								1.75558	1.3515		1.35241	4.38426	2.81878
4.094	139.038	2.085	874.23		177.295								1.4135	1.21923		1.39857	5.41429	4.18006
4.097	139.871	2.088	1153.75		143.65								1.91838	1.20161		2.33492	1.54614	2.07244
4.099	150.566	2.089	857.564		148.771								1.08405	1.54018		1.36746	1.67453	1.86181
4.102	325.31	2.089	933.424		152.139								1.18093	5.0839		2.52688	1.55897	4.32545
4.104	138.058	2.106	610.932		149.636								1.49278	2.29482		1.65738	1.21605	1.50139
4.104	136.184	2.107	932.262		142.882								1.29947	2.34994		2.96198	1.14048	5.52151
4.105	143.317	2.107	1349.07		147.25								1.22759	1.62871		2.79471	1.48386	1.70813
4.105	147.442	2.108	833.794		158.291								1.28958	1.44919		2.58448	5.57303	2.54665
4.108	143.543	2.109	709.881		143.96								1.25974	1.3471		9.08026	2.36563	4.26223
4.108	132.562	2.111	562.033		138.852								1.52791	1.53774		2.8025	2.55026	3.92494
4.113	173.337	2.114	1095.2		140.985								1.39871	1.13958		2.35776	1.25903	1.41271
4.113	206.924	2.116	922.771		144.184								1.24813	1.12579		1.41756	1.8402	2.34804
4.113	161.288	2.119	924.472		240.196								1.36255	1.14555		2.73002	1.51282	2.00834
4.114	131.324	2.121	870.712		228.087								1.51411	1.22409		1.56767	1.96766	5.68327
4.115	146.929	2.121	451.368		149.197								1.48182	1.16601		1.30799	1.95468	1.55634
4.115	142.314	2.121	547.374		137.406								2.18396	1.47281		1.80431	5.53936	1.5234
4.119	145.025	2.123	807.238		176.345								1.89366	1.27673		2.33001	4.85951	2.80364
4.125	294.852	2.123	1022.71		155.21								1.67856	1.37626		4.16367	1.28303	1.93047
4.125	146.631	2.124	649.234		145.26								1.73985	1.30852		2.40884	1.70451	1.13917
4.129	144.709	2.124	749.422		138.616								1.45435	1.1373		2.22495	5.74708	1.99247
4.132	171.021	2.125	568.643		168.449								1.32148	1.52124		1.91597	3.46385	2.37034
4.132	139.824	2.126	822.853		155.047								1.0804	1.60276		1.32501	1.12972	3.96445
4.133	140.348	2.127	520.681		215.486								1.06897	1.22336		1.83942	5.22453	3.11808
4.134	142.016	2.131	669.165		142.442								1.5629	1.31113		2.90888	1.71368	1.34547
4.135	157.577	2.135	780.099		241.585								1.45981	1.9265		2.71151	1.91739	1.57769
4.135	136.543	2.135	601.911		140.644								1.23176	1.47972		1.83816	1.72861	2.62628
4.136	143.492	2.135	802.62		139.916								1.36441	1.2501		1.84257	6.07116	3.17125
4.138	138.04	2.135	681.224		149.441								1.7209	1.59992		1.38064	1.30526	2.41058
4.138	141.511	2.136	393.328		177.738								1.62776	1.52217		1.19785	9.64366	1.28717
4.142	142.048	2.139	963.884		145.784								1.30961	1.85586		1.25295	1.31046	1.68618
4.144	168.899	2.139	750.948		140.106								1.18834	1.29421		3.6025	2.72329	1.50314
4.145	211.321	2.14	725.729		243.908								1.17439	1.64293		1.32855	1.29983	2.70463
4.145	193.165	2.14	575.88		143.097								1.71265	1.31905		3.10493	2.41044	1.52224
4.145	141.118	2.141	449.433		144.277								1.21423	1.22589		1.7518	2.56882	2.13113
4.147	161.871	2.149	542.137		135.679								1.31948	1.43967		1.63932	1.50211	2.71942
4.149	163.607	2.151	1104.39		149.311								2.04474	1.34354		1.85434	3.63991	1.60909
4.149	140.689	2.151	749.808		220.971								1.29831	1.52157		1.46093	3.11447	2.68683
4.151	158.615	2.152	833.796		145.434								1.1922	1.29325		1.38965	3.26809	1.43001
4.152	161.009	2.152	726.871		144.066								1.19352	1.24899		3.22256	1.91548	2.23552
4.152	141.819	2.16	791.03		158.479								1.1916	2.13408		1.44915	2.50666	3.25557
4.157	149.756	2.16	896.389		143.528								1.31957	1.52416		1.25818	1.18942	1.50496
4.158	145.898	2.164	697.301		141.886								1.28684	1.68994		2.61536	5.23452	1.90849
4.158	180.601	2.165	941.29		210.728								1.29949	1.41601		3.2957	1.62047	1.16942
4.158	136.806	2.169	873.03		137.901								1.83386	1.28728		3.77623	5.95732	1.44406
4.16	161.81	2.169	525.16		342.198								1.23654	1.347		2.04749	1.24291	2.67383
4.161	143.01	2.171	1085.67		150.39								1.45475	1.3862		4.42703	2.47903	1.51274
4.167	154.484	2.172	889.155		147.375								1.23726	1.11209		6.18003	1.74392	2.15047
4.173	142.681	2.176	714.12		251.276								1.2136	1.41024		2.31676	2.65135	1.53994
4.173	153.46	2.176	601.925		148.151								1.55448	1.62198		2.04776	1.78876	1.87367
4.174	191.599	2.178	823.401		137.137								1.19162	1.51421		2.78672	5.18116	1.66177
4.175	142.968	2.178	869.433		138.856								1.32119	1.44972		2.03322	1.43772	1.51143
4.175	158.878	2.182	737.39		198.891								1.65381	2.30881		1.48358	2.28747	2.53537
4.178	138.459	2.19	1186.58		136.656								1.53862	1.74503		1.42772	4.71911	1.14349
4.179	184.794	2.19	1255.73		138.515								1.15753	1.9651		1.50896	4.36187	1.56086
4.179	158.613	2.192	884.061		153.234								1.77975	1.30498		2.3137	2.61404	4.40833
4.183	138.039	2.194	814.969		168.544								1.30178	1.09493		2.54708	5.96898	1.81613
4.184	264.935	2.198	847.575		156.055								1.40093	1.09151		2.42768	1.88727	1.5004
4.184	155.711	2.202	903.069		421.964								1.21103	1.20884		2.30145	1.47297	2.86565
4.185	176.907	2.204	322.891		160.748								1.38373	1.30337		1.96071	3.90511	1.14696
4.185	146.389	2.206	890.475		140.64								1.94085	1.39486		2.57582	2.9097	1.34633
4.186	135.636	2.207	658.243		137.719								1.48991	1.33663		3.39108	4.24172	3.05417
4.187	141.93	2.214	434.283		135.516								1.3865	1.8726		3.94721	5.82673	1.23546
4.188	175.713	2.214	791.073		152.022								1.27474	1.89368		1.04863	1.69125	1.71646
4.188	137.951	2.215	792.187		156.305								1.17087	1.63492		4.07927	1.4029	5.50311
4.189	175.395	2.216	819.212		148.198								1.39349	1.77116		2.86956	2.27248	1.40056
4.192	144.475	2.221	705.846		143.225								2.21143	1.35713		1.37454	4.01405	1.48962
4.195	140.111	2.224	789.635		139.838								1.26755	1.3722		1.79554	1.18164	2.32147
4.197	136.424	2.23	804.837		140.479								1.12114	1.13653		1.4091	1.33007	2.10258
4.203	162.775	2.232	530.722		252.22								1.24316	1.49316		1.35274	3.86301	1.29182
4.207	161.993	2.235	759.298		138.084								1.4514	1.65158		1.24112	1.79049	1.413
4.208	367.323	2.235	753.669		137.746								1.17055	1.40566		1.24469	2.1637	2.09357
4.208	135.754	2.241	641.03		141.364								2.03874	1.31503		2.13468	3.82967	2.51818
4.209	136.875	2.243	872.64		196.326								1.1592	1.14679		2.07018	1.22623	6.8904
4.212	149.829	2.244	746.859		145.075								1.38021	1.0747		1.83881	3.67071	1.53086
4.219	142.117	2.245	1364.37		149.747								1.64908	1.26957		1.52436	1.6726	1.78197
4.219	142.117	2.246	1001.99		147.417								1.23202	1.16949		1.98045	4.89695	2.65464
4.223	148.199	2.247	1027.8		145.447								1.62601	1.49559		1.45856	2.18209	1.62844
4.228	132.695	2.252	821.277		154.205								1.64702	1.39713		2.98206	1.51563	2.2748
4.231	168.611	2.253	801.862		345.697								1.2393	1.50917		2.63791	1.34728	1.71846
4.236	144.835	2.255	664.66		132.626								1.53671	1.40454		1.61804	2.12846	1.23589
4.237	150.516	2.256	561.937		179.665								1.9121	1.81003		1.4891	2.00351	2.49859
4.237	141.802	2.258	574.71		146.37								1.26867	1.23698		1.46447	1.33378	1.55613
4.238	174.633	2.261	535.765		144.997								1.6909	1.56145		7.29727	1.0969	1.3906
4.239	151.695	2.265	971.248		148.235								1.19346	1.4396		2.26995	3.64324	1.13621
4.241	141.755	2.267	738.514		320.249								1.43585	1.21248		1.18281	1.15481	1.58013
4.241	140.586	2.27	947.503		338.32								1.32394	1.41926		1.48663	1.44015	1.42737
4.245	152.534	2.271	662.519		165.766								1.35584	1.26499		2.19637	1.19322	1.16083
4.246	146.663	2.273	744.824		278.419								1.48596	1.87231		2.74928	4.31029	1.993
4.247	143.101	2.273	736.611		151.803								2.03032	1.29839		1.59065	7.9496	2.0532
4.249	146.073	2.275	777.205		137.836								1.29079	1.40932		2.34145	5.05716	5.25004
4.25	135.06	2.276	565.054		143.055								1.93118	1.31666		1.54066	8.57355	2.13076
4.259	139.286	2.277	783.893		195.121								1.12542	1.75632		1.46006	2.02856	1.70155
4.26	172.308	2.279	367.762		190.375								1.52196	1.44709		2.51845	2.36229	2.53074
4.262	145.542	2.279	1252.02		152.059								1.70965	1.37945		2.74408	1.22728	2.14174
4.264	137.891	2.28	714.557		146.389								1.29644	2.48392		2.48359	4.37882	1.37183
4.265	188.97	2.282	588.262		147.481								1.63889	1.25428		2.25102	1.66189	1.84893
4.266	134.9	2.284	701.631		141.588								1.70554	1.52349		1.14883	6.17448	1.96269
4.269	214.906	2.289	850.217		140.159								1.67631	1.98459		1.47122	2.78394	2.24832
4.269	145.992	2.291	780.984		143.115								1.36238	1.22125		1.86615	1.26673	3.55247
4.27	226.238	2.291	890.907		141.88								1.65561	1.42314		3.93646	4.0855	1.31073
4.275	141.281	2.293	807.231		162.974								1.24953	1.38655		2.07938	2.86884	1.25554
4.277	151.562	2.293	728.225		133.56								1.3709	1.30138		1.69742	5.19295	1.83129
4.279	142.722	2.296	802.64		258.167								1.38856	1.43857		1.67558	2.04775	3.43801
4.279	145.111	2.297	609.845		146.222								1.5001	1.37446		1.51994	5.41338	5.17636
4.281	139.237	2.298	980.402		143.948								1.61946	1.10422		6.66107	4.12845	1.07791
4.282	142.641	2.298	614.487		139.06								1.25335	1.31579		1.46245	2.36152	1.94804
4.284	169.608	2.3	945.595		138.985								1.2218	1.44654		1.4997	6.2471	2.41652
4.286	138.875	2.3	619.491		152.009								1.1334	1.36559		2.90297	1.94161	2.33789
4.287	144.081	2.302	431.357		265.872								1.34208	1.2654		2.31212	1.29834	1.23142
4.293	138.256	2.303	949.048		139.136								1.43636	2.90905		2.27728	1.95632	1.4956
4.294	177.295	2.304	1036.63		140.681								1.41579	1.6454		7.13312	1.46639	1.68907
4.295	143.65	2.307	1215.62		144.288								1.41116	1.09085		3.65913	3.53343	1.30564
4.296	148.771	2.313	619.971		140.975								1.91377	1.32628		3.5661	4.2633	1.58217
4.299	152.139	2.315	1138.66		148.511								1.42397	1.38455		3.2236	3.80151	3.58045
4.299	149.636	2.315	903.354		136.631								1.27331	1.53518		1.42617	4.60094	3.179
4.3	142.882	2.318	985.533		140.1								1.5935	1.34252		1.81178	1.29857	1.52467
4.306	147.25	2.319	458.475		149.687								1.47874	1.05568		2.95537	2.26976	3.26225
4.307	158.291	2.319	747.302		140.662								1.24856	1.5834		1.67994	2.26536	1.24537
4.308	143.96	2.32	774.788		136.09								1.26601	1.29731		3.0451	4.64674	1.62467
4.309	138.852	2.324	725.198		184.223								5.06636	1.4469		2.80095	3.0724	1.30065
4.309	140.985	2.324	921.374		153.519								1.39404	1.38158		1.92643	1.22408	1.30226
4.315	144.184	2.325	1036.96		137.506								1.20798	1.27146		1.12302	1.46868	2.82582
4.315	240.196	2.327	1023.23		148.15								1.76934	3.10416		1.35359	2.94186	1.23622
4.32	228.087	2.328	578.675		139.02								1.56237	1.0899		4.58652	1.23107	1.93006
4.32	149.197	2.328	607.76		143.786								2.08288	1.1704		1.50471	4.13077	3.89734
4.32	137.406	2.331	694.952		149.246								1.40103	1.28785		1.5663	3.52543	1.41888
4.325	176.345	2.333	702.307		137.946								1.73791	1.3862		1.37465	2.36572	4.50243
4.328	155.21	2.34	852.428		670.479								1.7099	1.26856		1.85521	3.92615	2.47692
4.329	145.26	2.342	653.653		201.381								1.41481	2.10799		1.47165	1.30649	1.32148
4.329	138.616	2.342	699.639		144.436								1.0954	1.51754		1.60373	4.40914	4.1502
4.33	168.449	2.345	662.295		169.707								1.74087	1.25271		1.17116	5.20469	1.49596
4.336	155.047	2.345	462.766		137.757								1.51438	1.4209		1.96894	3.95922	2.18418
4.337	215.486	2.346	432.508		152.319								1.38966	1.27314		2.64006	4.88759	3.55192
4.337	142.442	2.346	1006.3		152.319								1.31774	4.04282		2.80519	1.14613	1.59188
4.34	241.585	2.347	874.401		138.659								1.13082	1.45306		2.16163	3.44476	1.31337
4.343	140.644	2.351	1060.32		140.501								1.21284	1.51863		2.24592	3.56631	2.39517
4.344	139.916	2.353	908.837		144.347								1.15781	1.3862		1.35434	1.89364	2.26359
4.347	149.441	2.356	362.924		142.768								1.10521	1.12833		3.67123	3.34885	1.35434
4.351	177.738	2.357	681.933		138.904								1.76912	1.22942		2.13944	1.76368	1.94062
4.353	145.784	2.357	771.511		151.824								1.57036	1.0552		2.15494	1.69746	1.8627
4.353	140.106	2.36	561.999		143.496								1.20272	1.22256		1.24159	1.91506	3.08649
4.355	243.908	2.362	942.865		216.268								1.41423	1.54406		4.09022	2.59786	4.05042
4.358	143.097	2.363	1112.48		147.545								1.31043	1.3727		1.58126	3.06201	1.25922
4.358	144.277	2.364	836.071		151.562								1.36666	1.22652		2.69426	1.38559	1.39852
4.363	135.679	2.37	410.169		139.216								1.20594	1.79304		3.39657	1.93441	2.01412
4.365	149.311	2.373	611.506		180.255								1.29912	1.25735		1.57874	2.23452	3.39587
4.365	220.971	2.373	430.162		151.803								1.44359	1.37596		5.63975	1.65708	5.59153
4.369	145.434	2.374	924.051		243.881								1.4435	1.59424		1.53887	1.181	1.07487
4.369	144.066	2.377	971.043		149.163								1.34347	1.19169		6.92848	4.02323	1.95858
4.369	158.479	2.378	1079.63		146.309								1.13161	1.17983		1.23369	2.29784	1.15903
4.37	143.528	2.379	959.02		135.585								1.2118	1.51806		2.571	1.45567	1.22735
4.372	141.886	2.38	791.181		133.584								1.26232	1.5208		2.33901	2.3566	2.48344
4.372	210.728	2.38	368.497		180.064								1.56947	1.16552		4.66636	3.66125	2.04508
4.373	137.901	2.381	1175.21		140.562								1.96255	1.52086		3.19465	1.98469	1.42773
4.375	342.198	2.382	806.005		137.519								1.5478	1.05149		5.17105	1.71907	1.12333
4.377	150.39	2.384	1397.33		198.749								1.58187	1.24855		4.06471	3.10888	2.25807
4.378	147.375	2.385	492.812		139.894								1.33758	1.35695		2.74375	1.94805	1.03686
4.381	251.276	2.388	1002.16		142.566								1.65705	1.31002		2.21531	3.1585	5.27105
4.381	148.151	2.388	358.571		300.611								1.33808	1.19929		2.34363	1.54491	5.18243
4.384	137.137	2.389	1296.68		135.24								1.15762	1.17696		2.03293	1.4882	7.92216
4.385	138.856	2.389	420.016		156.871								1.29458	1.24356		1.42634	1.1699	2.26168
4.386	198.891	2.39	1075.79		180.908								1.24155	1.0639		1.71853	3.09694	4.29491
4.387	136.656	2.39	678.278		148.189								1.48274	1.2878		1.44447	2.81994	1.14149
4.389	138.515	2.39	917.99		151.776								1.19034	1.51044		1.39549	5.00954	2.58569
4.391	153.234	2.391	968.219		140.472								2.02396	1.70661		1.76271	3.98567	2.15762
4.394	168.544	2.392	722.734		138.557								1.21601	1.59497		1.26954	1.04528	1.18859
4.401	156.055	2.395	575.255		155.218								1.26897	1.61049		1.86956	3.9318	1.89276
4.401	421.964	2.401	508.114		143.949								1.58729	1.40955		2.46636	2.02346	1.93115
4.402	160.748	2.402	1127.95		147.877								1.31916	1.17277		1.53656	1.58355	2.08467
4.403	140.64	2.404	724.777		141.419								1.77237	1.06093		2.94275	3.55697	1.3955
4.404	137.719	2.405	500.202		139.317								1.5281	2.2138		4.19698	1.18032	1.67196
4.406	135.516	2.406	931.786		143.135								1.69499	3.35017		4.09529	1.42775	2.35207
4.411	152.022	2.413	1037.61		215.308								1.44578	4.84158		1.24264	1.9561	1.42569
4.414	156.305	2.414	595.284		157.509								1.11145	1.14547		1.64355	1.41724	2.85768
4.415	148.198	2.416	505.953		227.831								1.7707	1.37005		4.27295	1.76007	3.58413
4.421	143.225	2.417	278.745		144.949								1.1828	1.4207		1.5201	2.71519	1.72676
4.421	139.838	2.428	737.517		142.996								1.36057	1.66221		2.97105	2.60783	1.81534
4.424	140.479	2.428	844.561		151.084								1.37126	1.26643		8.0185	5.17424	1.19886
4.426	252.22	2.436	966.569		291.24								1.83818	1.29733		1.17972	2.8272	2.1635
4.431	138.084	2.437	910.182		147.396								1.13704	1.2819		3.13498	2.19817	1.39923
4.433	137.746	2.437	532.816		136.207								1.13547	1.24375		1.60685	4.35031	1.53055
4.437	141.364	2.438	873.016		195.746								1.19119	1.22411		4.72928	3.92412	2.89414
4.438	196.326	2.438	997.305		136.443								1.08681	1.1864		2.1773	3.61822	1.91983
4.44	145.075	2.441	790.165		181.142								1.53109	1.15296		1.32195	1.49272	1.48723
4.441	149.747	2.444	757.262		149.044								1.26317	1.49382		3.40055	4.47718	1.99666
4.442	147.417	2.445	1019.37		213.476								1.49933	1.17358		1.63672	1.68958	5.03156
4.442	145.447	2.448	731.455		148.826								1.6888	2.73435		1.65247	3.2697	7.78417
4.443	154.205	2.449	701.246		143.747								1.20342	1.18949		2.84454	2.39965	1.86635
4.452	345.697	2.452	1517.54		224.294								1.14719	1.7626		1.59619	1.20232	4.31691
4.455	132.626	2.455	915.125		138.659								1.54375	3.0078		2.9773	3.21232	1.80846
4.459	179.665	2.455	1166.88		190.527								1.39537	1.34827		1.22719	1.41867	1.67956
4.459	146.37	2.456	603.97		181.705								1.67903	1.45743		1.63008	1.72899	1.69194
4.463	144.997	2.456	701.232		233.928								1.80529	1.17765		2.00628	1.36741	1.19744
4.466	148.235	2.456	934.272		134.26								1.4044	1.07982		1.31326	2.24958	1.39919
4.467	320.249	2.457	501.426		155.012								1.53982	1.89478		1.94217	2.89678	1.67743
4.467	338.32	2.458	1078.73		209.279								1.29149	1.33893		2.66659	1.54955	1.63249
4.468	165.766	2.459	807.476		166.616								1.56971	1.39417		5.07394	1.93143	1.6481
4.473	278.419	2.462	775.704		147.116								1.28821	1.1579		4.43562	1.71459	1.5295
4.473	151.803	2.462	911.217		144.654								1.5396	1.67645		2.04957	2.27306	1.51975
4.482	137.836	2.464	814.076		165.254								1.6614	1.41158		2.37643	1.69334	1.32677
4.482	143.055	2.467	365.753		135.706								1.58658	1.3996		2.10064	1.79251	1.4693
4.482	195.121	2.467	771.169		274.231								1.40222	1.21615		3.6464	4.56939	2.22567
4.483	190.375	2.467	447.964		234.203								1.67408	1.43751		2.37595	2.24216	1.2771
4.483	152.059	2.469	982.809		148.781								1.96912	3.85347		4.03677	3.69553	5.03638
4.486	146.389	2.469	1012.13		143.405								1.58238	1.49528		1.45434	1.45028	2.65507
4.495	147.481	2.473	783.918		149.873								2.02475	1.56747		1.1389	2.77336	2.13254
4.495	141.588	2.475	613.825		149.547								1.48284	2.56942		1.94385	2.33786	1.88459
4.5	140.159	2.478	626.957		249.066								1.19363	1.21934		1.5111	2.58141	2.02256
4.5	143.115	2.48	849.866		299.848								1.19382	1.35284		1.36143	2.06859	1.16022
4.51	141.88	2.482	567.286		145.06								1.47396	4.04925		1.06592	1.64527	2.53458
4.512	162.974	2.483	619.557		145.995								1.38237	1.37816		2.27936	2.01902	1.83575
4.514	133.56	2.483	823.189		157.764								1.09153	1.47607		1.08391	1.30518	1.08534
4.522	258.167	2.485	1005.97		171.383								1.69791	1.78216		1.33907	1.28294	1.75057
4.524	146.222	2.486	885.554		160.471								1.24888	1.3934		1.02126	1.11659	3.15556
4.53	143.948	2.489	923.807		198.206								1.49749	1.40356		1.95484	4.47149	1.07018
4.533	139.06	2.49	531.853		145.595								1.0855	1.5879		1.50648	1.71562	4.85286
4.538	138.985	2.493	1069.33		140.568								1.22877	1.58		1.5411	3.37609	1.90322
4.54	152.009	2.495	448.496		141.295								1.21008	1.53575		2.17242	3.97689	1.1236
4.542	265.872	2.497	1175.62		144.897								1.62572	1.35628		1.56748	1.67078	1.76293
4.544	139.136	2.501	1017.87		140.742								1.2525	1.17852		1.85591	4.82765	1.98677
4.545	140.681	2.506	929.181		148.326								1.71293	1.43681		2.23123	5.41133	1.49373
4.547	144.288	2.508	836.878		140.174								1.41177	1.17637		1.27915	1.11757	2.59947
4.549	140.975	2.511	816.822		137.943								1.74864	1.22187		1.60956	8.59796	4.72846
4.552	148.511	2.512	773.189		139.955								1.73489	1.29823		2.23712	5.68103	1.25676
4.556	136.631	2.514	1028.46		142.769								1.25217	1.70628		1.26405	1.1691	1.66234
4.559	140.1	2.515	461.175		226.895								1.70852	2.08118		1.53314	1.96048	1.61617
4.56	149.687	2.518	461.733		210.303								1.3627	1.68901		1.97947	4.82651	1.82033
4.56	140.662	2.518	602.329		143.949								1.6915	1.04347		1.53998	5.28235	1.35377
4.563	136.09	2.52	774.147		152.271								1.52515	2.24731		1.38032	5.91636	3.24573
4.565	184.223	2.522	787.702		141.658								1.48865	1.48168		1.37179	1.45614	2.31076
4.566	153.519	2.528	887.894		136.776								1.25896	1.55058		2.16075	1.22522	1.86779
4.569	137.506	2.53	712.936		144.055								1.82859	1.6472		1.98127	1.69521	1.38489
4.571	148.15	2.538	994.799		143.759								1.94958	1.27463		4.12552	1.58747	1.54406
4.572	139.02	2.539	801.222		147.159								1.55753	1.40516		2.25194	1.83594	1.19332
4.575	143.786	2.541	524.266		171.281								1.31201	1.31588		1.74372	1.41302	2.37879
4.576	149.246	2.541	922.193		153.961								1.59117	1.28828		1.39286	1.42323	1.61884
4.579	137.946	2.541	391.812		145.22								1.41948	1.31617		1.79838	2.97096	1.20092
4.579	670.479	2.542	815.744		140.038								1.83499	1.42434		1.65244	3.49999	5.49217
4.581	201.381	2.543	697.987		141.947								1.54057	1.32727		1.31874	3.60485	2.6795
4.581	144.436	2.544	593.214		158.711								1.19295	1.25063		1.97658	1.34642	3.22855
4.582	169.707	2.545	655.266		150.779								1.81153	1.28268		1.60502	1.29961	3.12675
4.583	137.757	2.551	385.61		140.688								1.19229	1.58064		1.77777	2.2054	2.9105
4.586	152.319	2.551	848.344		143.923								2.09446	1.2085		1.3577	4.7533	2.67452
4.586	152.319	2.553	751.463		139.544								1.45302	1.57772		2.04478	1.6705	2.09122
4.586	138.659	2.555	873.219		143.12								1.37475	1.19305		1.49615	1.34867	1.64917
4.591	140.501	2.557	1092.61		139.643								1.26601	1.4659		4.22342	2.90508	1.45035
4.592	144.347	2.559	1027.61		247.057								1.58299	1.26479		2.99899	1.54168	1.87009
4.593	142.768	2.561	787.323		139.573								1.46845	1.61023		2.82291	7.92731	1.73173
4.596	138.904	2.563	823.612		147.234								1.17563	1.65108		4.00619	2.90958	1.68438
4.597	151.824	2.564	401.266		312.949								1.51907	5.0983		1.14207	3.02896	5.92256
4.599	143.496	2.567	557.068		153.643								1.50994	1.21472		2.36265	2.34488	2.12488
4.6	216.268	2.57	654.909		145.458								1.33661	1.43734		4.90664	2.66556	1.6847
4.601	147.545	2.583	1095.79		140.801								1.4526	1.13912		1.6925	1.44845	1.70852
4.601	151.562	2.583	513.852		140.541								1.274	1.73534		2.49991	1.79354	1.78201
4.603	139.216	2.584	1018.1		140.218								1.24162	1.63587		1.7894	3.29782	2.40047
4.605	180.255	2.59	1052.47		147.053								1.71855	1.58331		3.53482	2.29514	5.18052
4.606	151.803	2.591	452.895		140.064								1.28349	3.24296		7.2801	1.34585	1.22048
4.607	243.881	2.592	1147.14		149.405								1.05717	1.24283		1.59558	3.42149	3.33114
4.608	149.163	2.597	698.45		137.857								1.16269	1.30805		1.59688	1.00957	1.70665
4.611	146.309	2.598	894.027		149.478								2.04837	1.57608		3.33844	3.66872	1.05092
4.612	135.585	2.601	695.282		151.89								1.19875	1.12216		2.07001	5.13329	1.6735
4.619	133.584	2.604	947.247		146.327								1.7481	1.71292		1.95315	1.16702	2.79957
4.619	180.064	2.608	821.85		133.694								1.54069	1.16625		2.28518	2.98932	1.39638
4.62	140.562	2.609	546.322		201.208								1.43261	1.24293		2.20204	1.54694	1.39753
4.621	137.519	2.612	849.558		161.765								1.89718	1.11797		2.39508	3.6682	2.0138
4.622	198.749	2.615	951.85		144.735								1.88274	1.44591		3.09494	5.65493	2.3977
4.623	139.894	2.617	808.943		145.331								1.79975	1.4939		3.24956	1.4757	2.4689
4.624	142.566	2.618	342.774		154.479								1.58329	1.31982		2.2442	5.56334	1.15786
4.625	300.611	2.62	586.326		138.747								1.45929	3.19283		1.2932	4.08003	3.84268
4.627	135.24	2.621	672.425		164.799								1.56642	1.56922		3.13191	3.33698	2.25744
4.627	156.871	2.624	871.719		290.684								1.23594	2.0081		2.46463	1.38254	2.0426
4.634	180.908	2.625	821.768		142.28								1.30881	1.52117		1.27804	1.29427	1.62339
4.635	148.189	2.628	496.328		181.22								1.77224	2.03302		1.15414	9.07249	2.40862
4.635	151.776	2.63	635.371		145.266								1.12568	1.38018		1.30897	6.68981	1.06161
4.64	140.472	2.631	1436.04		137.123								1.44234	1.27213		1.82734	5.9003	1.10219
4.643	138.557	2.633	737.34		147.039								1.49898	1.25208		2.11275	2.35688	6.27768
4.65	155.218	2.636	444.645		137.799								2.48022	1.4189		2.45425	1.71483	2.21451
4.655	143.949	2.636	941.103		139.483								1.36391	1.5313		1.83189	4.08862	1.46291
4.655	147.877	2.638	864.68		177.418								1.16732	1.19994		1.22467	1.3816	1.21401
4.658	141.419	2.638	890.527		140.407								1.6563	1.20958		3.49298	3.14694	1.78526
4.661	139.317	2.639	1185.73		163.153								1.38336	1.50704		1.68388	3.99129	3.327
4.667	143.135	2.639	321.519		140.749								1.54013	1.14985		1.51514	2.71741	1.30921
4.671	215.308	2.639	539.378		208.314								1.43662	1.62036		2.39477	1.4808	4.2238
4.672	157.509	2.64	569.693		133.318								1.96348	1.45315		2.49854	1.67651	2.00583
4.676	227.831	2.64	938.15		153.535								1.15153	1.67371		1.90619	1.15615	2.92735
4.677	144.949	2.644	588.614		166.823								1.38787	1.63446		1.63941	3.66305	3.4914
4.678	142.996	2.644	958.622		142.42								1.36934	1.15793		1.77812	1.48761	1.78171
4.681	151.084	2.645	822.561		160.972								1.95741	1.19799		2.96931	1.50276	2.10784
4.683	291.24	2.646	464.156		146.71								2.00406	1.4104		1.67538	1.22469	1.18155
4.687	147.396	2.648	570.897		166.166								1.0973	1.57614		1.13398	3.02341	2.4075
4.687	136.207	2.652	587.594		155.729								1.23749	1.20469		3.97755	6.91163	2.04647
4.689	195.746	2.654	690.559		136.006								1.28954	1.50288		1.95	4.54329	1.55962
4.692	136.443	2.654	741.426		147.238								1.30889	1.40761		1.79658	5.10725	1.34628
4.693	181.142	2.655	375.644		172.481								1.17666	1.95762		1.59738	2.0656	2.94296
4.693	149.044	2.656	752.805		144.977								2.07718	1.38398		2.55962	1.45194	2.85823
4.695	213.476	2.659	252.392		140.68								1.71579	1.41159		3.33675	3.62991	2.05103
4.698	148.826	2.661	552.39		154.457								1.49651	1.16678		1.58647	3.29979	1.37334
4.705	143.747	2.662	489.929		134.615								1.77256	1.2571		1.56545	4.83873	2.02606
4.707	224.294	2.663	931.06		148.84								2.13426	1.62789		4.08186	1.70542	3.13419
4.709	138.659	2.666	701.663		143.885								1.16356	1.3085		1.69326	1.83481	1.12426
4.714	190.527	2.675	841.836		136.94								2.23028	1.44251		1.73008	1.509	1.7126
4.714	181.705	2.677	861.869		140.918								1.27071	1.43111		1.41386	4.1473	1.48687
4.715	233.928	2.679	664.574		145.534								1.39856	1.45031		4.17979	5.06046	1.52456
4.716	134.26	2.682	458.422		154.126								1.28263	1.74905		1.41896	3.95108	1.62522
4.717	155.012	2.686	800.724		138.985								1.77055	1.38176		1.45941	4.82597	2.98644
4.718	209.279	2.692	422.833		141.452								1.34343	1.37719		1.33934	1.07665	1.98567
4.731	166.616	2.692	573.017		136.831								1.4877	6.42361		3.24107	4.40883	1.40383
4.732	147.116	2.694	544.943		141.44								1.32374	1.44038		1.18135	3.03316	1.06968
4.733	144.654	2.695	752.367		166.914								1.23226	1.31343		1.7468	1.47418	2.15899
4.734	165.254	2.698	786.132		141.923								1.66839	1.27612		2.37841	4.09387	2.21345
4.735	135.706	2.698	813.639		165.584								1.3539	1.17446		1.51291	1.65597	1.23511
4.736	274.231	2.699	638.38		167.703								1.19548	1.437		1.42251	1.05264	1.44176
4.736	234.203	2.699	594.44		143.338								1.53258	1.58904		1.41919	1.90617	2.3968
4.736	148.781	2.7	633.763		230.514								1.38131	1.13481		3.51171	3.27175	1.51692
4.736	143.405	2.7	826.98		143.286								1.1948	1.09708		1.72896	4.27127	2.69045
4.737	149.873	2.7	950.961		157.941								1.58335	1.31038		1.54498	3.69338	2.2698
4.738	149.547	2.701	552.903		221.936								1.34271	1.17786		2.61658	5.64887	1.2048
4.743	249.066	2.705	1190.9		317.492								1.54649	3.73248		1.20081	1.66153	4.68111
4.747	299.848	2.71	539.236		254.981								1.17746	1.27144		2.31625	1.80427	1.46961
4.75	145.06	2.71	687.937		150.366								1.13378	1.38596		2.25717	1.8343	1.87972
4.751	145.995	2.712	737.937		147.982								1.49193	1.08607		4.25578	2.57265	1.92062
4.754	157.764	2.717	460.011		243.52								1.43348	1.52288		2.20789	2.88688	1.02851
4.756	171.383	2.72	891.879		479.352								1.07397	1.34703		1.40932	2.82102	3.17457
4.756	160.471	2.722	919.508		196.85								1.32952	1.57674		1.04998	5.20344	1.28239
[truncated: 2,994 more rows]

## Sheet: SupplFigure9
Inside primers - partial DvolA PCR gel
[truncated: 7 more rows]
